# Supplementary material for: A 2:1 co-crystal of p-nitro­benzoic acid and N,N′-bis­(pyridin-3-ylmeth­yl)ethanedi­amide: crystal structure and Hirshfeld surface analysis
Source: Acta Crystallogr E Crystallogr Commun. 2016 Jan 1;72(Pt 1):76–82. doi: 10.1107/S2056989015024068 (PMC4704746; doi:10.1107/S2056989015024068)
Supplement: Supplementary file 1 [file e-72-00076-sup1.cif]

##############################################################################
#                                                                            #
# This CIF contains the data in a paper accepted for publication in          #
# Acta Crystallographica Section E. It conforms to the requirements of       #
# Notes for Authors for Acta Crystallographica Section E, and has been       #
# peer reviewed under the auspices of the IUCr Commission on Journals.       #
#                                                                            #
# Full details of the Crystallographic Information File format               #
# are given in the paper "The Crystallographic Information File (CIF):       #
# a New Standard Archive File for Crystallography" by S. R. Hall, F. H.      #
# Allen and I. D. Brown [Acta Cryst. (1991), A47, 655-685].                  #
#                                                                            #
# The current version of the core CIF dictionary is obtainable from          #
# ftp://ftp.iucr.org/pub/cif_core.dic.                                       #
#                                                                            #
# Software is freely available for graphical display of the structure(s)     #
# in this CIF. For information consult the CIF software page                 #
# http://www.iucr.org/resources/cif/software.                                #
#                                                                            #
# This file may be used for bona fide research purposes within the           #
# scientific community so long as proper attribution is given to the journal # 
# article from which it was obtained.                                        #
#                                                                            #
##############################################################################
data_I
_audit_creation_method     'SHELXL-2014/7'
_chemical_name_systematic
;\
4-Nitrobenzoic acid--\
<i>N</i>,<i>N</i>'-bis(pyridin-3-ylmethyl)ethanediamide (2/1)
;
_chemical_name_common     ?
_chemical_formula_moiety     'C14 H14 N4 O2, 2(C7 H5 N O4)'
_chemical_formula_sum     'C28 H24 N6 O10'
_chemical_formula_iupac     'C14 H14 N4 O2, 2C7 H5 N O4'
_chemical_formula_weight     604.53
_chemical_melting_point     ?
_shelx_space_group_comment
;
The symmetry employed for this shelxl refinement is uniquely defined
by the following loop, which should always be used as a source of
symmetry information in preference to the above space-group names.
They are only intended as comments.
;
_space_group_crystal_system     triclinic
_space_group_name_H-M_alt     'P -1'
_space_group_name_Hall     '-P 1'
loop_
    _space_group_symop_operation_xyz
    'x, y, z'
    '-x, -y, -z'
_cell_length_a     6.6981(4)
_cell_length_b     6.9988(4)
_cell_length_c     14.1770(9)
_cell_angle_alpha     91.070(5)
_cell_angle_beta     92.131(5)
_cell_angle_gamma     96.602(5)
_cell_volume     659.56(7)
_cell_formula_units_Z     1
_cell_measurement_reflns_used     2741
_cell_measurement_theta_min     3.96
_cell_measurement_theta_max     28.77
_cell_measurement_temperature     100(2)
_exptl_crystal_description     block
_exptl_crystal_colour     colourless
_exptl_crystal_size_max     0.300
_exptl_crystal_size_mid     0.250
_exptl_crystal_size_min     0.200
_exptl_crystal_density_diffrn     1.522
_exptl_crystal_density_meas     ?
_exptl_crystal_density_method     ?
_exptl_crystal_F_000     314
_exptl_absorpt_coefficient_mu     0.118
_exptl_absorpt_correction_type     multi-scan
_exptl_absorpt_process_details
;
(CrysAlis PRO; Agilent, 2014)
;
_shelx_estimated_absorpt_T_min     0.965
_shelx_estimated_absorpt_T_max     0.977
_exptl_absorpt_correction_T_min     0.63253
_exptl_absorpt_correction_T_max     1.00000
_diffrn_ambient_temperature     100(2)
_diffrn_radiation_type     MoK\a
_diffrn_radiation_wavelength     0.71073
_diffrn_radiation_source     'SuperNova (Mo) X-ray Source'
_diffrn_radiation_monochromator     Mirror
_diffrn_measurement_device_type
                     'Agilent SuperNova Dual diffractometer with Atlas detector'
_diffrn_measurement_method     '\w scan'
_diffrn_detector_area_resol_mean     10.4041
_diffrn_reflns_number     5870
_diffrn_reflns_av_R_equivalents     0.0212
_diffrn_reflns_theta_min     2.876
_diffrn_reflns_theta_max     26.491
_diffrn_reflns_theta_full     26.491
_diffrn_measured_fraction_theta_max     0.968
_diffrn_measured_fraction_theta_full     0.968
_diffrn_reflns_limit_h_min     -8
_diffrn_reflns_limit_h_max     8
_diffrn_reflns_limit_k_min     -8
_diffrn_reflns_limit_k_max     8
_diffrn_reflns_limit_l_min     -17
_diffrn_reflns_limit_l_max     16
_diffrn_standards_number     0
_diffrn_standards_interval_count     0
_diffrn_standards_interval_time     0
_diffrn_standards_decay_%     0
_refine_special_details     ?
_reflns_number_total     2645
_reflns_number_gt     2203
_reflns_threshold_expression     'I > 2\s(I)'
_refine_ls_structure_factor_coef     Fsqd
_refine_ls_matrix_type     full
_refine_ls_R_factor_all     0.0508
_refine_ls_R_factor_gt     0.0398
_refine_ls_wR_factor_gt     0.0997
_refine_ls_wR_factor_ref     0.1095
_refine_ls_goodness_of_fit_ref     1.054
_refine_ls_restrained_S_all     1.055
_refine_ls_number_reflns     2645
_refine_ls_number_parameters     202
_refine_ls_number_restraints     2
_refine_ls_weighting_scheme     calc
_refine_ls_weighting_details
              'w=1/[\s^2^(Fo^2^)+(0.0513P)^2^+0.2196P] where P=(Fo^2^+2Fc^2^)/3'
_atom_sites_solution_hydrogens     mixed
_atom_sites_solution_primary     ?
_atom_sites_solution_secondary     ?
_refine_ls_shift/su_max     0.000
_refine_ls_shift/su_mean     0.000
_refine_diff_density_max     0.368
_refine_diff_density_min     -0.247
_refine_ls_extinction_method     none
_refine_ls_extinction_coef     .
loop_
    _atom_type_symbol
    _atom_type_description
    _atom_type_scat_dispersion_real
    _atom_type_scat_dispersion_imag
    _atom_type_scat_source
    'C' 'C' 0.0033 0.0016
                         'International Tables Vol C Tables 4.2.6.8 and 6.1.1.4'
    'H' 'H' 0.0000 0.0000
                         'International Tables Vol C Tables 4.2.6.8 and 6.1.1.4'
    'N' 'N' 0.0061 0.0033
                         'International Tables Vol C Tables 4.2.6.8 and 6.1.1.4'
    'O' 'O' 0.0106 0.0060
                         'International Tables Vol C Tables 4.2.6.8 and 6.1.1.4'
_computing_data_collection
;
CrysAlis PRO (Agilent, 2014)
;
_computing_cell_refinement
;
CrysAlis PRO (Agilent, 2014)
;
_computing_data_reduction
;
CrysAlis PRO (Agilent, 2014)
;
_computing_structure_solution
;
SHELXS97 (Sheldrick, 2008)
;
_computing_structure_refinement
;
SHELXL2014/7 (Sheldrick, 2015)
;
_computing_molecular_graphics
;
ORTEP-3 for Windows (Farrugia, 2012), <i>QMol</i> (Gans & Shalloway,
2001),
DIAMOND (Brandenburg, 2006)
;
_computing_publication_material
;
publCIF (Westrip, 2010)
;
loop_
    _atom_site_type_symbol
    _atom_site_label
    _atom_site_fract_x
    _atom_site_fract_y
    _atom_site_fract_z
    _atom_site_U_iso_or_equiv
    _atom_site_adp_type
    _atom_site_calc_flag
    _atom_site_occupancy
    _atom_site_disorder_assembly
    _atom_site_disorder_group
    O O1 1.11011(16) 0.56895(15) 0.89399(7) 0.0199(3) Uani d 1 . .
    N N1 0.70817(19) 0.71283(17) 0.65579(9) 0.0186(3) Uani d 1 . .
    N N2 0.88281(19) 0.71178(17) 0.97708(9) 0.0179(3) Uani d 1 . .
    H H2N 0.8149 0.7109 1.0291 0.021 Uiso calc 1 . .
    C C1 0.7342(2) 0.7881(2) 0.82222(11) 0.0172(3) Uani d 1 . .
    C C2 0.8169(2) 0.7782(2) 0.73381(11) 0.0183(3) Uani d 1 . .
    H H2 0.9561 0.8193 0.7284 0.022 Uiso calc 1 . .
    C C3 0.5122(2) 0.6562(2) 0.66314(11) 0.0187(3) Uani d 1 . .
    H H3 0.4350 0.6101 0.6081 0.022 Uiso calc 1 . .
    C C4 0.4177(2) 0.6621(2) 0.74804(11) 0.0194(3) Uani d 1 . .
    H H4 0.2778 0.6218 0.7510 0.023 Uiso calc 1 . .
    C C5 0.5299(2) 0.7276(2) 0.82860(11) 0.0178(3) Uani d 1 . .
    H H5 0.4680 0.7313 0.8877 0.021 Uiso calc 1 . .
    C C6 0.8627(2) 0.8617(2) 0.90832(11) 0.0204(3) Uani d 1 . .
    H H6A 0.9980 0.9132 0.8883 0.024 Uiso calc 1 . .
    H H6B 0.8018 0.9684 0.9386 0.024 Uiso calc 1 . .
    C C7 1.0031(2) 0.5762(2) 0.96193(10) 0.0155(3) Uani d 1 . .
    O O2 0.87273(16) 0.69092(16) 0.49240(8) 0.0215(3) Uani d 1 . .
    H H2O 0.825(3) 0.698(3) 0.5481(8) 0.032 Uiso d 1 . .
    O O3 1.14230(17) 0.83861(17) 0.57361(8) 0.0250(3) Uani d 1 . .
    O O4 1.41048(19) 0.74597(18) 0.08648(8) 0.0315(3) Uani d 1 . .
    O O5 1.68626(18) 0.82597(18) 0.16957(8) 0.0298(3) Uani d 1 . .
    N N3 1.5028(2) 0.78448(18) 0.16264(9) 0.0218(3) Uani d 1 . .
    C C8 1.0608(2) 0.7690(2) 0.50090(11) 0.0183(3) Uani d 1 . .
    C C9 1.1723(2) 0.7669(2) 0.41044(10) 0.0163(3) Uani d 1 . .
    C C10 1.0748(2) 0.7181(2) 0.32349(11) 0.0181(3) Uani d 1 . .
    H H10 0.9339 0.6801 0.3201 0.022 Uiso calc 1 . .
    C C11 1.1823(2) 0.7246(2) 0.24197(11) 0.0180(3) Uani d 1 . .
    H H11 1.1166 0.6924 0.1823 0.022 Uiso calc 1 . .
    C C12 1.3883(2) 0.7791(2) 0.24931(10) 0.0166(3) Uani d 1 . .
    C C13 1.4902(2) 0.8288(2) 0.33481(11) 0.0180(3) Uani d 1 . .
    H H13 1.6310 0.8672 0.3379 0.022 Uiso calc 1 . .
    C C14 1.3796(2) 0.8204(2) 0.41546(11) 0.0169(3) Uani d 1 . .
    H H14 1.4458 0.8516 0.4751 0.020 Uiso calc 1 . .
loop_
    _atom_site_aniso_label
    _atom_site_aniso_U_11
    _atom_site_aniso_U_22
    _atom_site_aniso_U_33
    _atom_site_aniso_U_12
    _atom_site_aniso_U_13
    _atom_site_aniso_U_23
    O1 0.0189(6) 0.0249(6) 0.0158(5) 0.0010(4) 0.0052(5) 0.0015(4)
    N1 0.0224(7) 0.0171(6) 0.0176(7) 0.0061(5) 0.0044(6) 0.0030(5)
    N2 0.0194(7) 0.0203(6) 0.0138(6) 0.0013(5) 0.0032(5) -0.0007(5)
    C1 0.0206(8) 0.0118(6) 0.0196(8) 0.0035(6) 0.0012(6) 0.0025(6)
    C2 0.0178(8) 0.0149(7) 0.0229(8) 0.0031(6) 0.0035(6) 0.0045(6)
    C3 0.0211(8) 0.0183(7) 0.0174(8) 0.0048(6) 0.0000(6) 0.0028(6)
    C4 0.0182(8) 0.0191(7) 0.0207(8) 0.0010(6) 0.0029(6) 0.0032(6)
    C5 0.0208(8) 0.0164(7) 0.0169(7) 0.0027(6) 0.0053(6) 0.0025(6)
    C6 0.0217(8) 0.0166(7) 0.0225(8) 0.0003(6) 0.0013(7) 0.0009(6)
    C7 0.0133(7) 0.0181(7) 0.0138(7) -0.0025(6) -0.0017(6) -0.0040(6)
    O2 0.0197(6) 0.0264(6) 0.0185(6) 0.0011(5) 0.0052(5) 0.0008(5)
    O3 0.0243(6) 0.0333(6) 0.0169(6) 0.0014(5) 0.0027(5) -0.0040(5)
    O4 0.0396(8) 0.0406(7) 0.0152(6) 0.0078(6) 0.0037(5) -0.0007(5)
    O5 0.0234(7) 0.0353(7) 0.0321(7) 0.0051(5) 0.0115(5) 0.0037(5)
    N3 0.0273(8) 0.0183(6) 0.0215(7) 0.0070(6) 0.0066(6) 0.0029(5)
    C8 0.0179(8) 0.0158(7) 0.0214(8) 0.0031(6) 0.0002(6) 0.0027(6)
    C9 0.0190(8) 0.0126(7) 0.0177(8) 0.0029(6) 0.0025(6) 0.0017(6)
    C10 0.0153(7) 0.0162(7) 0.0225(8) 0.0010(6) 0.0003(6) -0.0003(6)
    C11 0.0217(8) 0.0163(7) 0.0158(7) 0.0024(6) -0.0024(6) -0.0004(6)
    C12 0.0212(8) 0.0135(7) 0.0161(7) 0.0044(6) 0.0052(6) 0.0018(6)
    C13 0.0163(8) 0.0161(7) 0.0216(8) 0.0022(6) 0.0010(6) 0.0011(6)
    C14 0.0190(8) 0.0155(7) 0.0158(7) 0.0016(6) -0.0024(6) -0.0004(6)
_geom_special_details
;
 All esds (except the esd in the dihedral angle between two l.s. planes)
 are estimated using the full covariance matrix.  The cell esds are taken
 into account individually in the estimation of esds in distances, angles
 and torsion angles; correlations between esds in cell parameters are only
 used when they are defined by crystal symmetry.  An approximate (isotropic)
 treatment of cell esds is used for estimating esds involving l.s. planes.
;
loop_
    _geom_bond_atom_site_label_1
    _geom_bond_atom_site_label_2
    _geom_bond_site_symmetry_2
    _geom_bond_distance
    _geom_bond_publ_flag
    O1 C7 . 1.2256(17) ?
    N1 C3 . 1.335(2) ?
    N1 C2 . 1.344(2) ?
    N2 C7 . 1.3329(19) ?
    N2 C6 . 1.4594(19) ?
    N2 H2N . 0.8800 ?
    C1 C2 . 1.393(2) ?
    C1 C5 . 1.392(2) ?
    C1 C6 . 1.514(2) ?
    C2 H2 . 0.9500 ?
    C3 C4 . 1.383(2) ?
    C3 H3 . 0.9500 ?
    C4 C5 . 1.384(2) ?
    C4 H4 . 0.9500 ?
    C5 H5 . 0.9500 ?
    C6 H6A . 0.9900 ?
    C6 H6B . 0.9900 ?
    C7 C7 2_767 1.530(3) ?
    O2 C8 . 1.3145(18) ?
    O2 H2O . 0.867(9) ?
    O3 C8 . 1.2150(18) ?
    O4 N3 . 1.2338(18) ?
    O5 N3 . 1.2294(18) ?
    N3 C12 . 1.4713(19) ?
    C8 C9 . 1.508(2) ?
    C9 C10 . 1.392(2) ?
    C9 C14 . 1.395(2) ?
    C10 C11 . 1.383(2) ?
    C10 H10 . 0.9500 ?
    C11 C12 . 1.388(2) ?
    C11 H11 . 0.9500 ?
    C12 C13 . 1.387(2) ?
    C13 C14 . 1.384(2) ?
    C13 H13 . 0.9500 ?
    C14 H14 . 0.9500 ?
loop_
    _geom_angle_atom_site_label_1
    _geom_angle_atom_site_label_2
    _geom_angle_atom_site_label_3
    _geom_angle_site_symmetry_1
    _geom_angle_site_symmetry_3
    _geom_angle
    _geom_angle_publ_flag
    C3 N1 C2 . . 118.66(13) ?
    C7 N2 C6 . . 120.64(13) ?
    C7 N2 H2N . . 119.7 ?
    C6 N2 H2N . . 119.7 ?
    C2 C1 C5 . . 117.70(14) ?
    C2 C1 C6 . . 121.03(14) ?
    C5 C1 C6 . . 121.28(14) ?
    N1 C2 C1 . . 122.83(14) ?
    N1 C2 H2 . . 118.6 ?
    C1 C2 H2 . . 118.6 ?
    N1 C3 C4 . . 122.32(14) ?
    N1 C3 H3 . . 118.8 ?
    C4 C3 H3 . . 118.8 ?
    C3 C4 C5 . . 119.07(14) ?
    C3 C4 H4 . . 120.5 ?
    C5 C4 H4 . . 120.5 ?
    C4 C5 C1 . . 119.42(14) ?
    C4 C5 H5 . . 120.3 ?
    C1 C5 H5 . . 120.3 ?
    N2 C6 C1 . . 112.31(12) ?
    N2 C6 H6A . . 109.1 ?
    C1 C6 H6A . . 109.1 ?
    N2 C6 H6B . . 109.1 ?
    C1 C6 H6B . . 109.1 ?
    H6A C6 H6B . . 107.9 ?
    O1 C7 N2 . . 124.82(14) ?
    O1 C7 C7 . 2_767 121.36(17) ?
    N2 C7 C7 . 2_767 113.82(15) ?
    C8 O2 H2O . . 106.0(13) ?
    O5 N3 O4 . . 123.07(14) ?
    O5 N3 C12 . . 118.45(13) ?
    O4 N3 C12 . . 118.48(13) ?
    O3 C8 O2 . . 124.77(14) ?
    O3 C8 C9 . . 121.32(13) ?
    O2 C8 C9 . . 113.91(13) ?
    C10 C9 C14 . . 119.84(14) ?
    C10 C9 C8 . . 122.27(13) ?
    C14 C9 C8 . . 117.88(13) ?
    C11 C10 C9 . . 120.24(14) ?
    C11 C10 H10 . . 119.9 ?
    C9 C10 H10 . . 119.9 ?
    C10 C11 C12 . . 118.52(14) ?
    C10 C11 H11 . . 120.7 ?
    C12 C11 H11 . . 120.7 ?
    C13 C12 C11 . . 122.73(14) ?
    C13 C12 N3 . . 118.79(13) ?
    C11 C12 N3 . . 118.48(13) ?
    C14 C13 C12 . . 117.71(14) ?
    C14 C13 H13 . . 121.1 ?
    C12 C13 H13 . . 121.1 ?
    C13 C14 C9 . . 120.96(14) ?
    C13 C14 H14 . . 119.5 ?
    C9 C14 H14 . . 119.5 ?
loop_
    _geom_torsion_atom_site_label_1
    _geom_torsion_atom_site_label_2
    _geom_torsion_atom_site_label_3
    _geom_torsion_atom_site_label_4
    _geom_torsion_site_symmetry_1
    _geom_torsion_site_symmetry_2
    _geom_torsion_site_symmetry_3
    _geom_torsion_site_symmetry_4
    _geom_torsion
    _geom_torsion_publ_flag
    C3 N1 C2 C1 . . . . 0.5(2) ?
    C5 C1 C2 N1 . . . . -0.2(2) ?
    C6 C1 C2 N1 . . . . 179.66(13) ?
    C2 N1 C3 C4 . . . . -0.1(2) ?
    N1 C3 C4 C5 . . . . -0.5(2) ?
    C3 C4 C5 C1 . . . . 0.8(2) ?
    C2 C1 C5 C4 . . . . -0.4(2) ?
    C6 C1 C5 C4 . . . . 179.72(13) ?
    C7 N2 C6 C1 . . . . 75.28(17) ?
    C2 C1 C6 N2 . . . . -113.64(15) ?
    C5 C1 C6 N2 . . . . 66.21(18) ?
    C6 N2 C7 O1 . . . . 3.1(2) ?
    C6 N2 C7 C7 . . . 2_767 -176.55(14) ?
    O3 C8 C9 C10 . . . . -168.99(14) ?
    O2 C8 C9 C10 . . . . 10.7(2) ?
    O3 C8 C9 C14 . . . . 9.6(2) ?
    O2 C8 C9 C14 . . . . -170.76(12) ?
    C14 C9 C10 C11 . . . . -0.8(2) ?
    C8 C9 C10 C11 . . . . 177.77(13) ?
    C9 C10 C11 C12 . . . . 0.5(2) ?
    C10 C11 C12 C13 . . . . -0.5(2) ?
    C10 C11 C12 N3 . . . . 179.50(12) ?
    O5 N3 C12 C13 . . . . 2.7(2) ?
    O4 N3 C12 C13 . . . . -177.78(13) ?
    O5 N3 C12 C11 . . . . -177.38(13) ?
    O4 N3 C12 C11 . . . . 2.2(2) ?
    C11 C12 C13 C14 . . . . 0.8(2) ?
    N3 C12 C13 C14 . . . . -179.25(12) ?
    C12 C13 C14 C9 . . . . -1.0(2) ?
    C10 C9 C14 C13 . . . . 1.0(2) ?
    C8 C9 C14 C13 . . . . -177.57(13) ?
loop_
    _geom_hbond_atom_site_label_D
    _geom_hbond_atom_site_label_H
    _geom_hbond_atom_site_label_A
    _geom_hbond_site_symmetry_A
    _geom_hbond_distance_DH
    _geom_hbond_distance_HA
    _geom_hbond_distance_DA
    _geom_hbond_angle_DHA
    N2 H2N O1 2_767 0.88 2.35 2.7116(16) 104
    O2 H2O N1 . 0.866(13) 1.748(14) 2.6114(17) 175.1(19)
    N2 H2N O5 1_456 0.88 2.36 3.2010(17) 159
    C2 H2 O3 . 0.95 2.56 3.2062(19) 125
    C4 H4 O1 1_455 0.95 2.37 3.0016(18) 124
    C5 H5 O1 1_455 0.95 2.54 3.0843(18) 117
    C11 H11 O1 2_766 0.95 2.45 3.2278(18) 139
_shelx_hkl_file
;
   0   0   2    3.45    0.08
   0   0   2    3.36    0.07
   0   0   3   10.58    0.16
   0   0   3   10.43    0.18
   0   0  -3   10.61    0.17
   0   0   4    1.78    0.08
   0   0  -4    1.74    0.08
   0   0  -4    1.76    0.07
   0   0  -4    1.86    0.09
   0   0   5    7.56    0.18
   0   0  -5    7.25    0.15
   0   0  -5    7.67    0.20
   0   0  -5    7.66    0.18
   0   0   6    2.45    0.11
   0   0  -6    2.47    0.11
   0   0  -6    2.52    0.13
   0   0  -6    2.36    0.10
   0   0  -7    1.21    0.08
   0   0   7    1.09    0.08
   0   0  -7    1.16    0.09
   0   0  -7    1.10    0.07
   0   0   8    0.01    0.02
   0   0  -8    0.02    0.01
   0   0  -8    0.04    0.02
   0   0  -8    0.03    0.03
   0   0   9    0.47    0.06
   0   0  -9    0.38    0.05
   0   0  -9    0.47    0.07
   0   0  10    0.20    0.05
   0   0 -10    0.25    0.04
   0   0  11    0.03    0.03
   0   0 -11    0.07    0.03
   0   0  12   99.89    1.04
   0   0 -12  100.49    1.07
   0   0 -12  100.47    0.87
   0   0  13   18.36    0.47
   0   0 -13   17.61    0.70
   0   0 -13   18.13    0.48
   0   0  14    9.29    0.34
   0   0 -14    8.91    0.52
   0   0 -14    9.57    0.36
   0   0 -15    8.58    0.54
   0   0 -15    8.84    0.37
   0   0 -16    1.48    0.24
   0   0 -16    1.69    0.17
   0   0 -17    0.27    0.12
   0   0 -17    0.33    0.08
   0   0 -18    0.17    0.11
   0   0 -19    0.35    0.15
   0   1 -19    0.72    0.20
   0   1 -18   -0.02    0.07
   0   1 -18    0.10    0.06
   0   1 -17    0.04    0.08
   0   1 -17    0.08    0.05
   0   1 -16    0.16    0.07
   0   1 -15    0.02    0.05
   0   1 -14    0.67    0.11
   0   1 -13    0.39    0.08
   0  -1  13    0.28    0.05
   0  -1  12   40.82    0.58
   0   1 -12   40.17    0.72
   0   1 -12   40.97    0.47
   0  -1  11    4.27    0.18
   0   1 -11    3.96    0.22
   0   1 -11    4.08    0.14
   0   1 -10    1.01    0.11
   0   1 -10    0.81    0.06
   0  -1  10    0.95    0.10
   0  -1  10    0.80    0.08
   0  -1   9    0.55    0.06
   0   1  -9    0.60    0.08
   0   1  -9    0.56    0.05
   0  -1   9    0.63    0.08
   0  -1   8    4.09    0.15
   0  -1   8    4.40    0.19
   0   1  -8    4.01    0.13
   0  -1   7    8.28    0.22
   0  -1   7    8.81    0.20
   0  -1   7    8.97    0.26
   0   1  -7    8.86    0.18
   0   1  -6    0.00    0.01
   0  -1   6   -0.03    0.02
   0   1  -6    0.00    0.01
   0  -1   6    0.02    0.02
   0  -1   6    0.00    0.01
   0  -1   5   16.78    0.24
   0  -1   5   16.68    0.31
   0   1  -5   16.70    0.23
   0   1  -4    0.79    0.05
   0   1  -3    7.31    0.14
   0  -1   2    0.09    0.03
   0  -1   2    0.07    0.03
   0  -1   1   16.21    0.25
   0   1  -1   16.97    0.20
   0   1   0    2.69    0.07
   0  -1  -2    4.45    0.16
   0   1   2    4.41    0.12
   0   1   3   13.20    0.23
   0  -1  -3   12.66    0.31
   0   1   3   12.90    0.28
   0  -1  -4   28.88    0.46
   0   1   4   29.72    0.38
   0  -1  -4   29.00    0.52
   0   1   5    3.10    0.13
   0  -1  -5    2.89    0.12
   0  -1  -5    2.99    0.17
   0  -1  -6    3.96    0.15
   0  -1  -6    4.00    0.22
   0   1   6    4.32    0.17
   0  -1  -7    1.56    0.12
   0   1   7    1.44    0.11
   0  -1  -7    1.40    0.14
   0  -1  -7    1.53    0.10
   0  -1  -8   13.28    0.31
   0  -1  -8   13.72    0.46
   0   1   8   13.73    0.35
   0  -1  -8   13.04    0.35
   0  -1  -9    9.79    0.28
   0  -1  -9   10.06    0.33
   0  -1  -9   10.12    0.42
   0   1   9   10.31    0.32
   0  -1 -10    1.01    0.11
   0  -1 -10    0.82    0.13
   0   1  10    0.98    0.11
   0   1  10    0.95    0.05
   0  -1 -10    1.10    0.12
   0  -1 -11    0.40    0.10
   0   1  11    0.35    0.07
   0  -1 -11    0.38    0.07
   0   1  12   13.28    0.43
   0  -1 -12   12.27    0.35
   0  -1 -12   12.77    0.38
   0  -1 -12   11.49    0.53
   0  -1 -13    5.57    0.25
   0   1  13    5.84    0.30
   0  -1 -13    5.74    0.25
   0  -1 -13    5.52    0.29
   0  -1 -13    5.43    0.38
   0  -1 -14    4.15    0.22
   0  -1 -14    4.40    0.27
   0   1  14    4.16    0.26
   0  -1 -14    3.55    0.32
   0  -1 -15    0.50    0.08
   0  -1 -15    0.37    0.12
   0  -1 -16   -0.04    0.06
   0  -1 -17    0.63    0.16
   0  -1 -18    0.27    0.13
   0   2 -18    0.59    0.13
   0   2 -17    4.13    0.31
   0   2 -16    0.08    0.06
   0   2 -15    1.82    0.19
   0   2 -14    2.28    0.20
   0   2 -13    0.56    0.10
   0   2 -12   76.84    1.06
   0   2 -11    1.85    0.08
   0   2 -11    1.69    0.15
   0  -2  11    1.78    0.15
   0   2 -10    0.12    0.05
   0  -2  10    0.14    0.04
   0  -2  10    0.08    0.03
   0   2 -10    0.10    0.02
   0  -2   9    0.07    0.03
   0   2  -9    0.13    0.05
   0  -2   9    0.05    0.03
   0   2  -9    0.01    0.01
   0   2  -9    0.04    0.02
   0  -2   8    0.62    0.08
   0   2  -8    0.69    0.06
   0   2  -8    0.75    0.06
   0   2  -8    0.64    0.08
   0   2  -7    2.15    0.14
   0   2  -7    2.20    0.10
   0  -2   6   36.34    0.66
   0  -2   6   37.44    0.80
   0   2  -6   36.25    0.55
   0   2  -6   35.92    0.42
   0  -2   5    6.76    0.27
   0   2  -5    6.54    0.18
   0  -2   5    6.57    0.32
   0   2  -5    6.73    0.22
   0   2  -4   15.98    0.32
   0  -2   4   15.70    0.38
   0  -2   4   16.24    0.47
   0  -2   3    7.99    0.31
   0   2  -3    8.23    0.22
   0  -2   3    8.02    0.26
   0  -2   2   17.40    0.36
   0   2  -2   17.66    0.30
   0  -2   2   17.82    0.44
   0  -2   1    3.28    0.15
   0   2  -1    3.54    0.12
   0  -2   1    3.71    0.19
   0  -2   0  768.34    1.56
   0   2   0  771.34    1.62
   0  -2  -1  125.65    1.07
   0   2   1  125.11    0.81
   0   2   1  123.37    0.61
   0  -2  -1  123.30    0.56
   0   2   2   19.68    0.33
   0  -2  -2   19.59    0.21
   0  -2  -2   20.10    0.45
   0   2   3    9.23    0.24
   0  -2  -3    9.20    0.32
   0  -2  -4    0.20    0.06
   0   2   4    0.12    0.03
   0   2   4    0.10    0.04
   0  -2  -5   18.34    0.50
   0   2   5   17.81    0.37
   0   2   5   18.23    0.43
   0  -2  -6    0.98    0.09
   0  -2  -6    1.03    0.13
   0   2   6    0.90    0.11
   0   2   6    1.00    0.09
   0   2   7    4.70    0.21
   0  -2  -7    0.01    0.01
   0   2   8    1.10    0.11
   0   2   9   24.78    0.55
   0   2  10    4.64    0.25
   0   2  11    0.60    0.10
   0  -2 -11    0.69    0.10
   0  -2 -12   46.76    0.87
   0  -2 -12   48.67    0.63
   0  -2 -13   10.80    0.31
   0  -2 -13   10.15    0.41
   0   2  13   10.61    0.44
   0  -2 -13    9.79    0.41
   0   2  14    0.13    0.06
   0  -2 -14    0.06    0.04
   0   2  15    0.23    0.08
   0   3 -17    0.84    0.15
   0   3 -16    0.08    0.07
   0  -3  16    0.17    0.11
   0   3 -15    0.57    0.12
   0  -3  15    0.81    0.19
   0  -3  14    0.26    0.13
   0   3 -14    0.08    0.05
   0   3 -13    5.98    0.33
   0  -3  13    5.76    0.48
   0  -3  12    7.66    0.53
   0   3 -12    7.62    0.36
   0   3 -11    2.54    0.20
   0  -3  11    2.57    0.17
   0  -3  11    2.81    0.31
   0   3 -10    0.35    0.05
   0   3 -10    0.36    0.05
   0  -3  10    0.27    0.10
   0   3 -10    0.39    0.09
   0   3  -9    0.04    0.02
   0  -3   9    0.05    0.07
   0   3  -9    0.06    0.02
   0   3  -9    0.07    0.04
   0  -3   8    1.72    0.21
   0   3  -8    1.50    0.10
   0   3  -8    1.89    0.15
   0   3  -7   63.24    0.83
   0  -3   7   62.74    1.19
   0   3  -7   62.00    0.68
   0   3  -6    4.05    0.20
   0  -3   6    3.73    0.28
   0   3  -6    3.83    0.18
   0   3  -5    0.05    0.04
   0  -3   5    0.05    0.05
   0  -3   4   50.14    0.95
   0  -3   4   48.74    0.77
   0   3  -4   48.77    0.64
   0  -3   3   93.43    1.01
   0  -3   3   93.53    1.25
   0   3  -3   91.15    0.83
   0  -3   2    9.42    0.38
   0  -3   2    9.65    0.32
   0   3  -2    9.42    0.25
   0  -3   1   17.39    0.50
   0   3  -1   17.74    0.33
   0  -3   1   17.17    0.41
   0   3   0   10.68    0.31
   0  -3   0   10.94    0.39
   0  -3   0   11.45    0.24
   0   3   0   11.28    0.29
   0   3   0   11.12    0.24
   0   3   1   27.14    0.46
   0  -3  -1   25.95    0.33
   0  -3  -1   27.03    0.61
   0   3   1   27.37    0.37
   0   3   1   26.17    0.48
   0   3   2    6.77    0.23
   0  -3  -2    7.00    0.31
   0  -3  -2    6.45    0.15
   0  -3  -3    0.05    0.01
   0  -3  -3    0.07    0.04
   0   3   3    0.10    0.04
   0  -3  -4    7.44    0.34
   0   3   4    6.97    0.25
   0  -3  -4    7.09    0.14
   0  -3  -5   32.92    0.30
   0   3   5   34.89    0.58
   0  -3  -5   33.23    0.75
   0   3   6   18.54    0.51
   0   3   6   19.75    0.46
   0  -3  -6   20.02    0.61
   0  -3  -7    0.02    0.05
   0   3   7    0.01    0.03
   0   3   7   -0.06    0.04
   0   3   8   23.44    0.55
   0   3   8   23.01    0.62
   0  -3  -8   22.46    0.70
   0   3   9    6.29    0.30
   0   3  10    4.71    0.27
   0  -3 -11    0.37    0.05
   0   3  11    0.38    0.08
   0   3  12    0.05    0.05
   0  -3 -12    0.30    0.08
   0   3  13    2.38    0.22
   0  -3 -13    2.13    0.21
   0   3  14    0.73    0.14
   0  -3 -14    0.71    0.12
   0   3  15    1.27    0.18
   0   3  16    2.88    0.27
   0   4 -16    1.13    0.18
   0  -4  15    0.49    0.15
   0   4 -15    0.50    0.12
   0  -4  14    0.23    0.11
   0   4 -14    0.32    0.09
   0   4 -13    2.73    0.24
   0  -4  13    2.36    0.32
   0   4 -12    4.24    0.29
   0  -4  12    3.94    0.40
   0  -4  11    8.34    0.55
   0   4 -11    8.18    0.39
   0  -4  10    0.30    0.11
   0   4 -10    0.18    0.07
   0   4  -9    0.81    0.12
   0   4  -9    0.78    0.09
   0  -4   9    1.00    0.18
   0   4  -8    5.22    0.23
   0  -4   8    5.69    0.41
   0   4  -8    5.49    0.28
   0   4  -7    2.44    0.16
   0   4  -7    2.28    0.18
   0  -4   7    2.22    0.25
   0  -4   6   10.28    0.52
   0   4  -6   10.51    0.36
   0  -4   5    9.69    0.48
   0   4  -5   10.03    0.34
   0   4  -4    0.35    0.07
   0  -4   4    0.29    0.09
   0   4  -3    7.04    0.26
   0  -4   3    6.88    0.38
   0   4  -2    9.85    0.30
   0   4  -2    9.89    0.30
   0  -4   2    9.85    0.44
   0   4  -1    7.99    0.27
   0   4  -1    8.17    0.26
   0  -4   1    7.94    0.38
   0  -4   0   24.94    0.67
   0   4   0   24.57    0.43
   0   4   0   25.09    0.50
   0  -4  -1    1.60    0.17
   0   4   1    1.83    0.14
   0  -4  -2    0.54    0.10
   0  -4  -2    0.53    0.05
   0   4   2    0.47    0.07
   0   4   3    0.09    0.04
   0  -4  -3    0.09    0.07
   0  -4  -3    0.09    0.02
   0   4   3   -0.02    0.02
   0  -4  -4    8.60    0.17
   0  -4  -4    8.93    0.43
   0   4   4    8.46    0.32
   0  -4  -5   10.14    0.17
   0   4   5   10.79    0.37
   0  -4  -5   11.02    0.49
   0  -4  -6    0.47    0.11
   0   4   6    0.41    0.08
   0  -4  -6    0.43    0.03
   0   4   7    4.12    0.27
   0  -4  -7    4.78    0.34
   0   4   7    4.62    0.26
   0  -4  -8    0.13    0.07
   0   4   8    0.06    0.04
   0  -4  -9    9.76    0.52
   0   4   9    9.42    0.39
   0   4  10    0.05    0.04
   0   4  11    7.28    0.38
   0   4  12    4.10    0.29
   0   4  13    0.62    0.12
   0  -4 -14    0.16    0.07
   0   4  14    0.23    0.07
   0   4  15    2.74    0.28
   0   4  16    0.06    0.05
   0  -5  14    1.74    0.30
   0   5 -14    2.01    0.23
   0   5 -13    1.99    0.22
   0  -5  13    2.14    0.33
   0   5 -12    2.61    0.25
   0  -5  12    2.91    0.36
   0  -5  11    5.73    0.49
   0   5 -11    5.50    0.34
   0   5 -10    1.08    0.15
   0  -5  10    0.96    0.20
   0   5  -9    1.36    0.10
   0   5  -9    1.19    0.15
   0  -5   9    1.51    0.24
   0   5  -8    0.05    0.05
   0   5  -8    0.02    0.02
   0   5  -7   29.83    0.69
   0   5  -7   27.37    0.50
   0  -5   7   29.37    0.97
   0  -5   6    2.32    0.27
   0   5  -6    2.07    0.18
   0   5  -6    2.18    0.15
   0   5  -5    0.26    0.06
   0   5  -5    0.34    0.06
   0  -5   5    0.27    0.10
   0   5  -4    2.94    0.20
   0   5  -4    2.93    0.18
   0   5  -4    3.26    0.25
   0  -5   4    2.66    0.28
   0  -5   3    5.87    0.39
   0   5  -3    6.22    0.34
   0   5  -3    6.28    0.28
   0   5  -3    5.79    0.25
   0   5  -2    0.21    0.06
   0   5  -2    0.23    0.06
   0  -5   2    0.18    0.08
   0   5  -2    0.24    0.08
   0  -5   1    0.04    0.05
   0   5  -1    0.17    0.05
   0   5  -1    0.25    0.07
   0   5  -1    0.17    0.05
   0   5   0    2.25    0.19
   0  -5   0    2.52    0.25
   0   5   0    2.51    0.18
   0   5   0    2.49    0.16
   0   5   1    2.05    0.18
   0  -5  -1    1.64    0.20
   0   5   1    2.06    0.16
   0   5   2    6.52    0.30
   0  -5  -2    6.77    0.40
   0   5   2    7.09    0.34
   0  -5  -3    5.35    0.37
   0   5   3    5.88    0.32
   0   5   3    5.49    0.28
   0   5   4    1.50    0.15
   0   5   4    1.56    0.17
   0  -5  -4    1.56    0.21
   0  -5  -5   17.13    0.67
   0   5   5   16.72    0.51
   0  -5  -6    6.33    0.41
   0   5   6    6.25    0.32
   0  -5  -7    0.24    0.10
   0   5   7    0.31    0.08
   0  -5  -8    5.77    0.41
   0   5   8    6.02    0.33
   0   5   9    8.20    0.40
   0  -5  -9    7.96    0.50
   0  -5 -10    0.07    0.08
   0   5  10    0.17    0.07
   0   5  11    2.45    0.24
   0   5  12    0.56    0.12
   0   5  13    0.16    0.07
   0   5  14    0.13    0.07
   0   5  15   -0.15    0.08
   0   5  16    0.23    0.09
   0  -6  13    1.74    0.31
   0   6 -13    1.52    0.21
   0  -6  12    0.02    0.08
   0   6 -12    0.09    0.06
   0   6 -11   -0.07    0.06
   0  -6  11   -0.02    0.07
   0   6 -10    2.60    0.25
   0  -6  10    2.23    0.32
   0   6  -9    1.07    0.16
   0  -6   9    0.78    0.18
   0  -6   8    3.63    0.38
   0   6  -8    3.45    0.27
   0   6  -8    3.47    0.20
   0   6  -7    0.28    0.06
   0  -6   7    0.42    0.14
   0   6  -7    0.38    0.09
   0   6  -6    0.25    0.06
   0   6  -6    0.25    0.07
   0  -6   6    0.21    0.10
   0  -6   5    1.76    0.25
   0   6  -5    1.65    0.15
   0   6  -5    1.68    0.17
   0   6  -4   -0.01    0.05
   0   6  -4    0.02    0.03
   0  -6   4    0.05    0.06
   0   6  -4    0.07    0.05
   0  -6   3    5.25    0.41
   0   6  -3    5.06    0.26
   0   6  -3    5.03    0.27
   0   6  -3    4.87    0.33
   0   6  -2    2.39    0.19
   0   6  -2    2.40    0.23
   0   6  -2    2.43    0.19
   0  -6   2    2.21    0.26
   0   6  -1   12.07    0.42
   0  -6   1   11.35    0.58
   0   6  -1   12.03    0.40
   0   6  -1   11.30    0.49
   0   6   0    1.58    0.16
   0   6   0    0.99    0.16
   0   6   1    3.61    0.27
   0  -6  -1    3.09    0.30
   0   6   1    3.42    0.24
   0   6   2    0.21    0.07
   0  -6  -2    0.30    0.10
   0   6   2    0.24    0.07
   0  -6  -3    9.78    0.55
   0   6   3    9.94    0.42
   0  -6  -4    0.89    0.17
   0   6   4    0.84    0.14
   0   6   4    0.81    0.12
   0   6   5    0.07    0.06
   0   6   5    0.08    0.05
   0  -6  -5    0.03    0.06
   0   6   6    2.11    0.21
   0   6   6    2.47    0.24
   0  -6  -6    2.04    0.26
   0   6   7    0.12    0.06
   0   6   7    0.09    0.06
   0  -6  -7    0.13    0.08
   0  -6  -8   -0.03    0.05
   0   6   8    0.05    0.04
   0  -6  -9    0.53    0.14
   0   6   9    0.61    0.12
   0  -6 -10   -0.04    0.07
   0   6  10    0.10    0.06
   0  -6 -11    0.57    0.16
   0   6  11    0.22    0.08
   0   6  12    4.51    0.36
   0   6  13    0.03    0.04
   0   7 -11    0.61    0.14
   0  -7  10    1.77    0.31
   0   7 -10    1.73    0.22
   0   7  -9    5.84    0.39
   0  -7   9    5.04    0.49
   0   7  -8    1.78    0.21
   0  -7   8    1.16    0.24
   0   7  -7    5.85    0.36
   0  -7   7    6.60    0.54
   0   7  -7    5.82    0.29
   0   7  -6    0.13    0.05
   0   7  -6    0.26    0.08
   0  -7   6    0.15    0.08
   0   7  -5    0.03    0.03
   0  -7   5    0.16    0.10
   0   7  -5    0.22    0.06
   0  -7   4    0.28    0.12
   0   7  -4    0.18    0.06
   0   7  -4    0.19    0.07
   0   7  -3    2.38    0.21
   0  -7   3    2.76    0.32
   0   7  -3    1.88    0.18
   0   7  -3    2.37    0.26
   0   7  -2    3.09    0.23
   0  -7   2    2.82    0.32
   0   7  -2    2.97    0.23
   0   7  -2    2.87    0.28
   0   7  -1    2.16    0.20
   0   7  -1    2.47    0.26
   0  -7   1    2.02    0.27
   0   7   0    3.40    0.25
   0   7   0    2.81    0.27
   0  -7   0    3.70    0.37
   0   7   1    1.45    0.17
   0   7   1    1.74    0.22
   0  -7  -1    1.26    0.22
   0  -7  -2    5.15    0.43
   0   7   2    5.29    0.33
   0   7   2    5.94    0.39
   0   7   3    2.85    0.28
   0  -7  -3    2.64    0.32
   0   7   3    2.49    0.23
   0  -7  -4    2.27    0.30
   0   7   4    2.26    0.25
   0   7   4    2.06    0.22
   0   7   5    3.90    0.30
   0  -7  -5    4.15    0.40
   0   7   5    4.88    0.36
   0   7   6    0.21    0.09
   0  -7  -6    0.17    0.10
   0   7   6    0.28    0.09
   0   7   7    0.54    0.12
   0  -7  -7    0.29    0.12
   0   7   7    0.70    0.15
   0   7   8    0.02    0.06
   0   7   8   -0.03    0.05
   0  -7  -8    0.01    0.04
   0  -7  -9    4.33    0.44
   0   7   9    4.67    0.36
   0   7  10   -0.14    0.08
   0  -7 -10    0.06    0.08
   0   8  -8    1.53    0.21
   0   8  -7   -0.12    0.07
   0  -8   7   -0.18    0.11
   0   8  -6    0.37    0.09
   0  -8   6    0.54    0.18
   0   8  -6    0.32    0.10
   0   8  -5    0.03    0.04
   0   8  -5    0.01    0.05
   0  -8   5    0.10    0.10
   0   8  -4    0.39    0.09
   0   8  -4    0.46    0.11
   0  -8   3    3.78    0.41
   0   8  -3    3.32    0.26
   0  -8   2    0.28    0.12
   0   8  -2    0.34    0.12
   0   8  -2    0.35    0.09
   0   8  -1    0.16    0.07
   0   8  -1    0.22    0.09
   0  -8   1    0.06    0.08
   0   8   0    1.86    0.25
   0   8   0    1.51    0.19
   0  -8   0    1.91    0.29
   0   8   1    0.56    0.12
   0   8   1    0.70    0.15
   0  -8  -1    0.47    0.15
   0  -8  -2    1.39    0.25
   0   8   2    1.39    0.19
   0   8   2    1.34    0.21
   0   8   3    4.79    0.35
   0   8   3    5.85    0.43
   0  -8  -3    5.30    0.49
   0  -8  -4    0.26    0.12
   0   8   4    0.42    0.13
   0   8   4    0.39    0.11
   0   8   5    0.73    0.16
   0   8   5    0.52    0.13
   0  -8  -5    0.67    0.19
   0   8   6    2.94    0.29
   0  -8  -6    3.06    0.38
   0   9  -4    0.34    0.10
   0   9  -3    2.21    0.23
   0   9  -2    0.40    0.10
   0   9  -1    0.17    0.08
   0   9  -1    0.30    0.12
   0   9   0    0.11    0.07
   0   9   0    0.06    0.07
   0   9   1   -0.04    0.07
   0   9   2    0.10    0.08
  -1   9   5    0.62    0.17
  -1   9   4    5.88    0.49
  -1   9   3    0.27    0.12
  -1   9   2    1.23    0.23
  -1   9   1    1.01    0.22
  -1   9   0    0.47    0.15
  -1   9   0    0.63    0.14
  -1   9  -1    0.41    0.14
  -1   9  -1    0.31    0.10
  -1   9  -2    0.40    0.14
  -1   9  -2    0.58    0.13
  -1   9  -3    0.02    0.06
  -1   9  -4   -0.02    0.05
  -1   9  -5    0.69    0.15
  -1   9  -5    0.89    0.15
  -1   9  -6    0.78    0.15
  -1   8   8    0.22    0.10
   1  -8  -7    0.87    0.20
  -1   8   7    1.20    0.21
  -1   8   6    0.32    0.10
  -1   8   6    0.30    0.12
   1  -8  -6    0.49    0.15
  -1   8   5    0.01    0.04
   1  -8  -5    0.00    0.05
  -1   8   5   -0.02    0.06
  -1   8   4    1.43    0.23
   1  -8  -4    1.17    0.24
  -1   8   4    1.28    0.19
  -1   8   3    0.05    0.08
  -1   8   3    0.21    0.08
   1  -8  -3    0.14    0.10
   1  -8  -2    2.57    0.33
  -1   8   2    2.72    0.26
  -1   8   2    3.07    0.33
   1  -8  -1    0.07    0.06
  -1   8   1    0.00    0.05
  -1   8   1   -0.04    0.07
  -1   8   0    0.04    0.04
   1  -8   0   -0.05    0.08
  -1   8   0    0.09    0.10
  -1   8  -1    3.45    0.28
  -1   8  -1    3.60    0.35
   1  -8   1    3.24    0.36
  -1   8  -2    1.67    0.18
  -1   8  -2    2.23    0.28
   1  -8   2    2.31    0.31
  -1   8  -2    1.77    0.20
   1  -8   3    2.34    0.32
  -1   8  -3    2.97    0.33
  -1   8  -3    2.75    0.23
  -1   8  -3    2.17    0.22
  -1   8  -4    0.10    0.08
   1  -8   4    0.01    0.10
  -1   8  -4    0.09    0.06
  -1   8  -4    0.33    0.09
  -1   8  -5    0.39    0.10
  -1   8  -5    0.56    0.15
   1  -8   5    0.41    0.16
  -1   8  -5    0.45    0.10
  -1   8  -6    1.85    0.21
   1  -8   6    2.09    0.31
  -1   8  -6    1.63    0.18
  -1   8  -7    0.21    0.08
   1  -8   7    0.16    0.11
  -1   8  -8    0.31    0.10
   1  -8   8    0.08    0.08
   1  -7 -11   -0.04    0.07
  -1   7  10    0.36    0.10
   1  -7 -10    0.28    0.12
   1  -7  -9    3.75    0.40
  -1   7   9    3.81    0.32
   1  -7  -8    1.96    0.29
  -1   7   8    2.37    0.26
  -1   7   8    2.10    0.23
  -1   7   7    0.34    0.11
   1  -7  -7    0.50    0.15
  -1   7   7    0.33    0.09
   1  -7  -6    1.09    0.21
  -1   7   6    1.34    0.18
  -1   7   6    1.27    0.20
  -1   7   5    0.06    0.07
  -1   7   5   -0.06    0.05
   1  -7  -5    0.02    0.06
  -1   7   4   11.12    0.49
  -1   7   4   12.64    0.61
   1  -7  -4   11.61    0.65
   1  -7  -3    0.34    0.12
  -1   7   3    0.38    0.10
  -1   7   3    0.32    0.11
  -1   7   2    0.45    0.10
  -1   7   2    0.32    0.09
   1  -7  -2    0.36    0.12
  -1   7   1    0.69    0.15
  -1   7   1    0.77    0.13
   1  -7  -1    0.66    0.16
  -1   7   0   13.54    0.51
  -1   7   0   14.93    0.45
  -1   7   0   13.31    0.61
   1  -7   0   13.69    0.68
   1  -7   1    4.29    0.39
  -1   7  -1    4.56    0.29
  -1   7  -1    5.17    0.38
  -1   7  -1    4.91    0.26
   1  -7   2   -0.03    0.09
  -1   7  -2    0.16    0.05
  -1   7  -2    0.19    0.07
  -1   7  -2    0.29    0.11
  -1   7  -3    0.42    0.08
  -1   7  -3    0.51    0.10
  -1   7  -3    0.34    0.10
   1  -7   3    0.49    0.14
  -1   7  -4    4.66    0.29
   1  -7   4    5.06    0.43
  -1   7  -4    4.89    0.29
  -1   7  -4    5.45    0.40
  -1   7  -5    0.59    0.14
   1  -7   5    1.08    0.21
  -1   7  -5    0.97    0.14
  -1   7  -5    0.81    0.12
  -1   7  -6    0.03    0.04
  -1   7  -6   -0.13    0.07
   1  -7   6   -0.05    0.09
  -1   7  -7    0.29    0.08
  -1   7  -7    0.39    0.10
   1  -7   7    0.34    0.13
   1  -7   8    7.80    0.59
  -1   7  -8    7.76    0.35
  -1   7  -8    7.65    0.42
  -1   7  -9    1.24    0.18
   1  -7   9    1.10    0.24
   1  -7  10    0.21    0.11
  -1   7 -10    0.44    0.11
  -1   7 -11    0.60    0.13
   1  -7  11    0.70    0.20
  -1   6  14    0.05    0.06
  -1   6  13    0.35    0.10
  -1   6  12    0.01    0.04
   1  -6 -11   25.88    1.00
  -1   6  11   28.31    0.83
  -1   6  10    1.94    0.22
   1  -6 -10    1.32    0.22
   1  -6  -9    3.29    0.34
  -1   6   9    3.08    0.26
   1  -6  -8    6.34    0.46
  -1   6   8    6.28    0.36
   1  -6  -7   -0.04    0.06
  -1   6   7    0.04    0.05
  -1   6   6    0.81    0.13
   1  -6  -6    0.54    0.14
   1  -6  -5    0.42    0.13
  -1   6   5    0.37    0.09
  -1   6   5    0.43    0.11
  -1   6   4    3.68    0.26
  -1   6   4    4.24    0.32
   1  -6  -4    3.73    0.34
  -1   6   3    0.16    0.07
  -1   6   3    0.25    0.08
   1  -6  -3    0.14    0.09
   1  -6  -2    0.82    0.16
  -1   6   2    0.89    0.15
  -1   6   2    0.93    0.13
  -1   6   1    4.15    0.20
  -1   6   1    4.38    0.32
  -1   6   1    3.54    0.24
   1  -6  -1    3.88    0.33
  -1   6   0    9.29    0.46
  -1   6   0    8.97    0.38
  -1   6   0    9.02    0.31
   1  -6   0    8.24    0.48
  -1   6  -1   29.62    0.81
   1  -6   1   29.33    0.90
  -1   6  -1   29.91    0.68
  -1   6  -1   30.66    0.59
  -1   6  -2    5.66    0.36
  -1   6  -2    5.11    0.25
   1  -6   2    5.13    0.39
  -1   6  -3   28.60    0.81
   1  -6   3   28.81    0.92
  -1   6  -3   29.26    0.62
   1  -6   4    6.19    0.44
  -1   6  -4    6.04    0.29
  -1   6  -4    6.09    0.38
   1  -6   5    0.16    0.10
  -1   6  -5    0.02    0.07
  -1   6  -5    0.11    0.06
  -1   6  -6    1.65    0.21
  -1   6  -6    1.55    0.17
   1  -6   6    1.94    0.27
   1  -6   7    4.75    0.42
  -1   6  -7    4.62    0.29
  -1   6  -8   -0.09    0.06
   1  -6   8    0.05    0.07
  -1   6  -9    0.22    0.07
   1  -6   9    0.25    0.11
   1  -6  10    0.94    0.21
  -1   6 -10    1.35    0.18
  -1   6 -11    0.35    0.10
   1  -6  11    0.08    0.09
   1  -6  12    4.24    0.45
  -1   6 -12    4.68    0.35
   1  -6  13   13.44    0.83
  -1   6 -13   14.80    0.65
   1  -5 -15    0.30    0.09
  -1   5  15    0.65    0.13
  -1   5  14    0.22    0.08
   1  -5 -14    0.18    0.08
  -1   5  13    4.24    0.32
  -1   5  12    9.32    0.45
  -1   5  11    0.21    0.08
  -1   5  10    3.24    0.25
   1  -5 -10    3.10    0.31
  -1   5   9    7.01    0.36
   1  -5  -9    6.48    0.44
  -1   5   8    1.33    0.16
   1  -5  -8    0.91    0.17
  -1   5   7    1.51    0.16
   1  -5  -7    1.57    0.21
   1  -5  -6    2.30    0.24
  -1   5   6    2.55    0.20
  -1   5   5    1.97    0.18
   1  -5  -5    1.73    0.21
  -1   5   4   10.69    0.40
   1  -5  -4   11.01    0.52
  -1   5   3    0.86    0.12
  -1   5   3    1.06    0.15
   1  -5  -3    0.98    0.16
  -1   5   2    5.36    0.28
   1  -5  -2    5.50    0.36
  -1   5   2    5.89    0.33
  -1   5   2    5.46    0.19
  -1   5   1    2.86    0.15
  -1   5   1    3.11    0.24
   1  -5  -1    2.88    0.26
   1  -5   0   10.64    0.49
  -1   5   0   10.29    0.29
  -1   5   0   10.78    0.44
  -1   5  -1   -0.03    0.03
  -1   5  -1    0.02    0.05
   1  -5   1    0.00    0.05
  -1   5  -2    6.97    0.26
  -1   5  -2    6.78    0.35
   1  -5   2    6.70    0.40
  -1   5  -3    3.32    0.25
   1  -5   3    3.38    0.30
  -1   5  -3    3.27    0.19
  -1   5  -4   17.83    0.46
   1  -5   4   18.40    0.70
  -1   5  -4   17.85    0.59
  -1   5  -5    1.60    0.15
  -1   5  -5    1.49    0.18
   1  -5   6    0.26    0.09
  -1   5  -6    0.38    0.10
  -1   5  -6    0.39    0.09
  -1   5  -7    0.96    0.13
   1  -5   7    0.95    0.18
   1  -5   8    7.11    0.49
  -1   5  -8    7.29    0.35
   1  -5   9    3.34    0.35
  -1   5  -9    3.85    0.27
  -1   5 -10    0.26    0.08
   1  -5  10    0.35    0.12
   1  -5  11    1.41    0.24
  -1   5 -11    1.46    0.18
  -1   5 -12    1.32    0.18
   1  -5  12    1.11    0.23
   1  -5  13    2.07    0.31
  -1   5 -13    2.54    0.26
   1  -5  14    4.80    0.49
  -1   5 -14    4.84    0.37
  -1   4  15    0.26    0.09
   1  -4 -15   -0.01    0.04
  -1   4  14    0.06    0.05
   1  -4 -14   -0.05    0.05
   1  -4 -13    1.07    0.17
  -1   4  13    1.07    0.15
  -1   4  12    2.15    0.20
  -1   4  11   62.02    1.03
  -1   4  10    5.45    0.30
  -1   4   9    8.53    0.36
   1  -4  -9    7.89    0.45
   1  -4  -8    7.19    0.41
  -1   4   8    7.81    0.33
  -1   4   7    0.00    0.03
   1  -4  -7    0.00    0.04
  -1   4   6    0.86    0.11
   1  -4  -6    0.93    0.15
  -1   4   5    0.01    0.03
   1  -4  -5    0.03    0.05
  -1   4   4    2.10    0.16
   1  -4  -4    2.40    0.22
  -1   4   3   21.10    0.50
   1  -4  -3   21.69    0.64
  -1   4   2   13.19    0.24
   1  -4  -2   13.01    0.48
  -1   4   1   26.79    0.70
   1  -4  -1   26.11    0.67
  -1   4   1   25.95    0.37
  -1   4   0    5.68    0.32
   1  -4   0    5.48    0.31
  -1   4   0    5.39    0.18
   1  -4   1  369.42    2.54
  -1   4  -1  369.61    1.62
  -1   4  -2   38.17    0.56
   1  -4   2   38.42    0.85
  -1   4  -3   17.20    0.40
   1  -4   3   16.80    0.58
  -1   4  -4    7.18    0.27
   1  -4   4    6.85    0.39
   1  -4   5    1.76    0.21
  -1   4  -5    1.84    0.14
   1  -4   6    3.39    0.29
  -1   4  -6    3.39    0.21
  -1   4  -6    3.37    0.25
   1  -4   7    2.08    0.24
  -1   4  -7    1.91    0.16
  -1   4  -8    3.65    0.23
   1  -4   8    3.70    0.32
   1  -4   9    1.76    0.23
  -1   4  -9    1.98    0.18
   1  -4  10    0.11    0.08
  -1   4 -10    0.03    0.05
  -1   4 -11    0.17    0.07
   1  -4  11    0.15    0.10
  -1   4 -12    0.52    0.11
   1  -4  12    0.47    0.15
  -1   4 -13   55.46    1.11
   1  -4  13   49.78    1.45
  -1   4 -14    9.92    0.49
   1  -4  14    8.50    0.63
   1  -4  15    3.20    0.40
  -1   4 -15    4.12    0.33
  -1   4 -16    2.13    0.25
   1  -3 -16    1.75    0.22
  -1   3  15    1.73    0.19
   1  -3 -15    1.73    0.22
   1  -3 -14    2.47    0.25
  -1   3  14    2.57    0.22
  -1   3  13    2.21    0.20
   1  -3 -13    2.15    0.23
  -1   3  12    3.62    0.24
   1  -3 -12    3.73    0.29
  -1   3  11   21.78    0.56
   1  -3 -11   23.55    0.71
  -1   3  10    0.35    0.07
  -1   3   9    0.03    0.03
  -1   3   8    0.18    0.05
   1  -3  -7    0.62    0.11
  -1   3   7    0.71    0.09
   1  -3  -6    1.04    0.14
  -1   3   6    1.01    0.10
  -1   3   6    1.13    0.14
  -1   3   5    0.17    0.04
   1  -3  -5    0.18    0.06
  -1   3   5    0.15    0.06
  -1   3   4    0.06    0.03
   1  -3  -4    0.09    0.04
  -1   3   4    0.15    0.06
   1  -3  -3    0.95    0.12
  -1   3   3    1.08    0.13
  -1   3   3    0.91    0.04
  -1   3   2    0.22    0.03
  -1   3   2    0.19    0.06
   1  -3  -2    0.23    0.06
  -1   3   1    2.89    0.10
   1  -3  -1    2.48    0.18
  -1   3   1    2.86    0.20
  -1   3   0    0.00    0.03
   1  -3   0   -0.01    0.03
  -1   3  -1    2.42    0.18
   1  -3   1    2.15    0.17
   1  -3   2    0.99    0.12
  -1   3  -2    0.74    0.10
   1  -3   3   -0.01    0.03
  -1   3  -3    0.02    0.03
   1  -3   3   -0.01    0.03
   1  -3   4    3.16    0.24
   1  -3   4    3.57    0.21
   1  -3   5    4.00    0.28
  -1   3  -5    4.17    0.22
   1  -3   6    0.73    0.13
  -1   3  -6    0.77    0.09
   1  -3   7    4.87    0.33
  -1   3  -7    4.80    0.23
  -1   3  -8    1.11    0.11
   1  -3   8    1.33    0.18
  -1   3  -9    1.52    0.13
   1  -3   9    1.60    0.21
  -1   3 -10    0.28    0.06
   1  -3  10    0.34    0.11
   1  -3  10    0.35    0.08
   1  -3  11    0.73    0.09
   1  -3  11    1.08    0.19
   1  -3  12    0.56    0.16
  -1   3 -12    0.55    0.11
  -1   3 -13    9.38    0.44
   1  -3  13    9.60    0.62
   1  -3  14    2.55    0.33
  -1   3 -14    2.69    0.24
  -1   3 -15    2.03    0.22
   1  -3  15    1.73    0.30
   1  -3  16    0.88    0.22
  -1   3 -16    0.97    0.16
  -1   3 -17    0.17    0.08
   1  -2 -16    3.19    0.28
   1  -2 -15    1.82    0.21
   1  -2 -14    6.18    0.37
  -1   2  14    6.58    0.33
   1  -2 -13    5.04    0.33
  -1   2  13    5.13    0.28
   1  -2 -13    5.43    0.21
   1  -2 -12    0.06    0.05
   1  -2 -12   -0.06    0.03
  -1   2  12    0.01    0.03
   1  -2 -11   97.23    1.35
  -1   2  11   98.24    1.10
   1  -2 -11   99.54    0.79
   1  -2 -10    8.97    0.40
  -1   2  10    8.47    0.31
   1  -2 -10    8.70    0.22
  -1   2   9    0.00    0.02
   1  -2  -9   -0.01    0.03
   1  -2  -9    0.04    0.02
  -1   2   8    0.00    0.02
   1  -2  -8    0.00    0.01
  -1   2   7    0.37    0.06
  -1   2   7    0.45    0.09
   1  -2  -7    0.38    0.03
  -1   2   6    1.38    0.10
  -1   2   6    1.42    0.15
  -1   2   6    1.54    0.15
  -1   2   5    0.93    0.08
  -1   2   5    1.02    0.12
   1  -2  -5    0.85    0.11
  -1   2   5    0.83    0.11
  -1   2   4   74.89    0.97
   1  -2  -4   73.44    0.89
   1  -2  -3   15.76    0.38
  -1   2   3   16.08    0.39
  -1   2   2   21.65    0.43
   1  -2  -2   22.21    0.44
   1  -2  -1    5.99    0.22
  -1   2   1    5.90    0.22
  -1   2   0   31.78    0.51
   1  -2   0   32.47    0.51
   1  -2   1  996.73    2.95
  -1   2  -1 1000.00    2.98
  -1   2  -2  258.37    1.61
   1  -2   2  251.90    1.44
   1  -2   2  258.92    1.62
   1  -2   3   25.96    0.48
  -1   2  -3   25.65    0.46
   1  -2   3   25.50    0.54
  -1   2  -4   51.58    0.66
   1  -2   4   52.87    0.84
   1  -2   4   53.57    0.72
   1  -2   5    3.45    0.23
  -1   2  -5    3.48    0.17
   1  -2   5    3.50    0.19
   1  -2   6    4.86    0.24
  -1   2  -6    4.72    0.20
   1  -2   7    4.08    0.23
  -1   2  -7    3.97    0.19
   1  -2   8   11.08    0.27
   1  -2   8   11.06    0.36
  -1   2  -8   11.06    0.32
   1  -2   9    0.91    0.10
   1  -2   9    0.79    0.10
   1  -2   9    0.82    0.08
  -1   2  -9    0.87    0.09
   1  -2  10    2.16    0.17
   1  -2  10    2.27    0.14
   1  -2  10    1.94    0.15
  -1   2 -10    2.31    0.15
  -1   2 -10    1.56    0.06
   1  -2  11    0.01    0.03
   1  -2  11   -0.02    0.02
  -1   2 -11    0.00    0.02
   1  -2  11   -0.02    0.02
  -1   2 -14   25.31    0.70
  -1   2 -15    0.15    0.08
  -1   2 -16    1.10    0.16
  -1   2 -17    1.10    0.16
  -1   2 -18    1.80    0.22
   1  -1 -19    0.52    0.16
   1  -1 -18    4.13    0.42
   1  -1 -17    0.43    0.14
   1  -1 -16    0.35    0.14
   1  -1 -15    1.08    0.12
   1  -1 -15    1.18    0.16
   1  -1 -15    1.06    0.20
  -1   1  14    0.70    0.09
   1  -1 -14    0.56    0.15
   1  -1 -14    0.72    0.12
   1  -1 -14    0.61    0.09
   1  -1 -13    0.01    0.06
  -1   1  13    0.06    0.03
   1  -1 -13    0.00    0.03
   1  -1 -13    0.00    0.03
   1  -1 -12    3.41    0.18
   1  -1 -12    3.26    0.24
  -1   1  12    3.37    0.19
   1  -1 -12    3.19    0.14
   1  -1 -12    3.12    0.30
   1  -1 -11   22.40    0.75
   1  -1 -11   22.51    0.44
   1  -1 -11   22.42    0.60
   1  -1 -11   23.14    0.39
  -1   1  11   23.55    0.49
  -1   1  10    2.43    0.15
   1  -1 -10    2.40    0.13
   1  -1 -10    2.32    0.23
   1  -1  -9    3.36    0.15
  -1   1   9    3.61    0.17
   1  -1  -9    3.62    0.27
   1  -1  -8   13.73    0.28
  -1   1   8   14.54    0.31
   1  -1  -8   14.44    0.51
  -1   1   7    8.27    0.35
   1  -1  -7    7.71    0.30
   1  -1  -7    7.84    0.36
   1  -1  -7    7.83    0.19
  -1   1   7    7.57    0.21
  -1   1   6   63.77    0.56
  -1   1   6   66.50    0.91
   1  -1  -6   63.31    0.81
   1  -1  -6   64.41    0.97
   1  -1  -6   63.52    0.50
   1  -1  -5    4.76    0.12
  -1   1   5    4.73    0.15
  -1   1   5    4.92    0.25
   1  -1  -5    4.94    0.25
  -1   1   5    4.82    0.23
  -1   1   4    2.19    0.14
  -1   1   4    2.12    0.15
  -1   1   4    2.29    0.07
   1  -1  -3   42.16    0.52
  -1   1   3   39.96    0.51
  -1   1   3   40.50    0.60
  -1   1   3   40.09    0.26
   1  -1  -2   37.30    0.42
  -1   1   2   36.77    0.43
  -1   1   1    0.28    0.03
   1  -1  -1    0.30    0.04
  -1   1   0    5.57    0.14
   1  -1   0    5.65    0.14
   1  -1   1    9.15    0.20
  -1   1  -1    8.97    0.21
   1  -1   2    0.09    0.03
   1  -1   2    0.08    0.03
   1  -1   3   22.37    0.37
  -1   1  -3   22.38    0.36
   1  -1   3   22.36    0.37
   1  -1   4    0.64    0.07
   1  -1   4    0.62    0.07
  -1   1  -4    0.63    0.07
  -1   1  -5    3.35    0.15
   1  -1   5    3.36    0.16
   1  -1   5    3.21    0.16
   1  -1   5    3.48    0.17
   1  -1   6   82.57    0.54
   1  -1   6   83.66    0.89
   1  -1   6   81.89    0.81
   1  -1   6   84.13    0.88
  -1   1  -6   84.63    0.80
   1  -1   7    0.02    0.02
   1  -1   7    0.15    0.04
  -1   1  -7    0.16    0.04
   1  -1   7    0.06    0.02
   1  -1   7    0.01    0.02
   1  -1   8    4.19    0.22
   1  -1   8    4.37    0.21
   1  -1   8    4.23    0.22
  -1   1  -8    4.25    0.19
   1  -1   9    8.85    0.31
  -1   1  -9    8.88    0.28
  -1   1 -10    0.15    0.04
   1  -1  10    0.27    0.06
  -1   1 -11    5.16    0.22
   1  -1  11    5.91    0.28
   1  -1  12    2.57    0.19
  -1   1 -12    0.01    0.01
   1  -1  13    0.16    0.05
   1  -1  14    7.09    0.32
  -1   1 -15    6.21    0.34
  -1   1 -16    0.12    0.06
  -1   1 -17    0.17    0.07
  -1   1 -18    0.77    0.19
  -1   1 -18    0.53    0.12
   1   0 -18    1.73    0.29
   1   0 -17    2.54    0.34
   1   0 -16    5.10    0.29
   1   0 -16    5.24    0.47
   1   0 -15    0.90    0.19
   1   0 -15    0.86    0.12
   1   0 -14    0.19    0.06
   1   0 -14    0.24    0.10
   1   0 -13    0.11    0.05
   1   0 -13    0.13    0.07
  -1   0  13    0.15    0.04
   1   0 -12    6.76    0.28
  -1   0  12    6.41    0.22
   1   0 -12    6.14    0.42
  -1   0  11   19.69    0.37
   1   0 -11   18.79    0.69
   1   0 -11   19.91    0.45
   1   0 -10   20.69    0.69
  -1   0  10   20.01    0.35
   1   0 -10   20.67    0.44
  -1   0  10   19.06    0.23
   1   0  -9    0.58    0.07
  -1   0   9    0.58    0.05
  -1   0   9    0.56    0.06
   1   0  -8    5.18    0.25
  -1   0   8    5.15    0.14
  -1   0   8    5.20    0.15
   1   0  -8    5.23    0.20
   1   0  -7    0.92    0.10
   1   0  -7    0.88    0.08
  -1   0   7    0.98    0.06
  -1   0   7    1.00    0.10
  -1   0   6    2.18    0.08
   1   0  -6    2.05    0.14
  -1   0   6    2.07    0.14
   1   0  -6    1.94    0.11
  -1   0   5    2.17    0.13
  -1   0   5    1.98    0.07
   1   0  -5    2.06    0.10
  -1   0   4  128.45    0.97
   1   0  -4  128.06    0.73
  -1   0   4  127.42    0.69
  -1   0   3    0.03    0.02
   1   0  -3    0.06    0.02
  -1   0   3    0.09    0.03
  -1   0   2  110.18    0.75
  -1   0   2  110.98    0.56
  -1   0   1   51.23    0.49
  -1   0   1   50.70    0.40
  -1   0   0    0.07    0.02
  -1   0   0    0.06    0.02
   1   0   1   83.61    0.60
  -1   0  -1   84.76    0.64
   1   0   2  242.29    0.73
  -1   0  -2  244.95    1.20
  -1   0  -2  245.75    0.72
   1   0   2  244.76    1.11
   1   0   3    3.32    0.14
   1   0   3    3.23    0.10
  -1   0  -3    3.33    0.10
  -1   0  -3    3.36    0.15
   1   0   4    5.67    0.20
  -1   0  -4    6.02    0.13
  -1   0  -4    5.73    0.21
  -1   0  -5   28.15    0.44
   1   0   5   28.85    0.47
  -1   0  -5   29.22    0.50
  -1   0  -5   27.38    0.26
  -1   0  -5   28.40    0.26
  -1   0  -6   22.99    0.47
   1   0   6   23.31    0.45
  -1   0  -6   23.22    0.27
  -1   0  -6   22.86    0.41
   1   0   7    1.78    0.13
  -1   0  -7    1.64    0.11
  -1   0  -7    2.03    0.15
  -1   0  -7    1.79    0.09
   1   0   8    8.40    0.30
  -1   0  -8    8.80    0.31
  -1   0  -8    8.60    0.20
  -1   0  -8    8.49    0.26
  -1   0  -9    0.25    0.05
   1   0   9    0.24    0.06
  -1   0  -9    0.30    0.06
  -1   0 -10   -0.04    0.02
   1   0  10   14.45    0.43
   1   0  11    1.77    0.16
   1   0  12   12.51    0.43
   1   0  13   19.90    0.57
  -1   0 -14    0.74    0.15
   1   0  14    0.84    0.13
  -1   0 -15    6.34    0.44
  -1   0 -16    0.08    0.06
  -1   0 -16    0.05    0.06
  -1   0 -17    2.33    0.29
  -1   0 -17    2.73    0.23
   1   1 -18   11.40    0.75
   1   1 -18   11.48    0.51
   1   1 -17    0.05    0.06
   1   1 -17    0.05    0.05
   1   1 -16    1.55    0.18
   1   1 -16    1.79    0.29
   1   1 -15    4.70    0.29
   1   1 -14    6.35    0.32
   1   1 -13    6.57    0.31
   1   1 -12   11.61    0.39
   1   1 -11    1.52    0.14
   1   1 -10    0.08    0.03
   1   1  -9    3.30    0.18
  -1  -1   9    3.37    0.21
  -1  -1   8    0.75    0.10
   1   1  -8    0.72    0.08
  -1  -1   7    6.63    0.27
   1   1  -7    6.60    0.23
  -1  -1   6  206.13    1.44
   1   1  -6  204.79    1.24
  -1  -1   5   40.80    0.61
  -1  -1   5   40.83    0.50
   1   1  -5   40.44    0.52
   1   1  -4    5.00    0.17
   1   1  -4    5.19    0.16
  -1  -1   3   80.68    0.33
  -1  -1   3   80.74    0.85
  -1  -1   3   82.10    0.58
   1   1  -3   79.43    0.63
   1   1  -3   80.00    0.39
   1   1  -3   80.68    0.66
   1   1  -2   40.33    0.45
  -1  -1   2   40.83    0.30
   1   1  -2   40.41    0.32
  -1  -1   2   41.54    0.55
   1   1  -2   40.77    0.44
  -1  -1   1   15.17    0.21
  -1  -1   1   16.00    0.31
   1   1  -1   15.79    0.27
   1   1  -1   15.18    0.22
   1   1   0   20.27    0.28
   1   1   0   20.70    0.31
  -1  -1   0   20.02    0.33
   1   1   1  115.75    0.75
  -1  -1  -1  118.85    0.85
   1   1   1  116.56    0.72
   1   1   2   97.12    0.74
  -1  -1  -2   93.30    0.82
   1   1   2   95.04    0.66
   1   1   3   41.39    0.52
  -1  -1  -3   41.38    0.60
   1   1   3   40.86    0.43
   1   1   4    9.45    0.27
  -1  -1  -4    9.57    0.31
  -1  -1  -4    9.22    0.20
   1   1   4    9.39    0.21
   1   1   5   13.57    0.34
   1   1   5   13.70    0.26
  -1  -1  -5   13.76    0.30
   1   1   6  115.54    1.06
  -1  -1  -6  111.82    0.92
  -1  -1  -6  116.14    0.99
   1   1   6  111.58    0.74
   1   1   7   35.82    0.42
  -1  -1  -7   35.59    0.54
   1   1   7   36.47    0.63
  -1  -1  -7   35.38    0.60
   1   1   8    0.10    0.03
   1   1   8    0.05    0.04
  -1  -1  -8    0.06    0.04
   1   1   9   14.43    0.44
  -1  -1  -9   13.94    0.45
  -1  -1  -9   14.11    0.33
  -1  -1  -9   14.25    0.46
  -1  -1 -10    0.49    0.07
  -1  -1 -10    0.56    0.10
   1   1  10    0.50    0.09
  -1  -1 -10    0.36    0.08
  -1  -1 -11    7.46    0.27
   1   1  11    7.77    0.36
  -1  -1 -11    7.66    0.38
  -1  -1 -11    7.67    0.35
   1   1  12    0.33    0.08
  -1  -1 -12    0.20    0.05
  -1  -1 -12    0.23    0.08
  -1  -1 -12    0.22    0.07
  -1  -1 -13    0.07    0.03
  -1  -1 -13    0.09    0.05
   1   1  13    0.10    0.05
  -1  -1 -13    0.11    0.06
  -1  -1 -14    0.00    0.04
   1   1  14   -0.08    0.05
  -1  -1 -14   -0.06    0.05
   1   1  15    0.19    0.07
  -1  -1 -15    0.11    0.06
  -1  -1 -16    2.03    0.18
  -1  -1 -16    1.75    0.22
   1   2 -18    1.94    0.22
   1   2 -17    2.18    0.23
   1   2 -16    1.96    0.21
   1   2 -15    0.01    0.04
   1   2 -14    0.05    0.04
   1   2 -13    0.74    0.11
   1   2 -12    0.22    0.06
   1   2 -11    5.67    0.28
  -1  -2  10    7.79    0.18
   1   2 -10    9.07    0.34
   1   2  -9    0.05    0.04
  -1  -2   8    6.56    0.39
  -1  -2   8    6.17    0.28
   1   2  -8    6.10    0.26
   1   2  -7   12.07    0.30
  -1  -2   7   12.21    0.50
   1   2  -7   13.08    0.37
   1   2  -6    9.07    0.25
  -1  -2   6    8.82    0.40
   1   2  -6    9.55    0.30
   1   2  -5    0.75    0.08
   1   2  -5    0.77    0.04
   1   2  -5    0.68    0.07
  -1  -2   5    0.61    0.10
  -1  -2   4   77.68    1.06
   1   2  -4   76.00    0.78
   1   2  -4   77.90    0.47
   1   2  -4   76.34    0.71
  -1  -2   3    0.74    0.08
   1   2  -3    0.68    0.05
  -1  -2   3    0.77    0.10
   1   2  -3    0.66    0.07
  -1  -2   2    7.99    0.31
   1   2  -2    8.25    0.19
  -1  -2   2    8.18    0.25
  -1  -2   2    8.21    0.18
   1   2  -2    8.27    0.24
   1   2  -1    0.07    0.02
  -1  -2   1    0.04    0.02
  -1  -2   1    0.17    0.05
  -1  -2   1    0.12    0.03
  -1  -2   0    9.82    0.22
  -1  -2   0   10.39    0.23
   1   2   0    9.81    0.24
   1   2   0    9.85    0.23
  -1  -2   0    9.52    0.31
  -1  -2  -1    0.10    0.03
   1   2   1    0.10    0.03
   1   2   1    0.12    0.04
  -1  -2  -1    0.10    0.04
  -1  -2  -2   26.20    0.55
   1   2   2   25.40    0.31
   1   2   2   25.14    0.43
   1   2   3    3.37    0.17
  -1  -2  -3    2.88    0.19
   1   2   4    0.73    0.07
   1   2   4    1.02    0.10
  -1  -2  -4    0.89    0.11
   1   2   5   24.06    0.50
   1   2   5   23.48    0.41
  -1  -2  -5   23.41    0.59
  -1  -2  -6    2.21    0.19
   1   2   6    2.56    0.17
   1   2   7    4.60    0.24
   1   2   8    2.21    0.18
   1   2   8    2.09    0.12
   1   2   9    2.38    0.19
   1   2   9    2.02    0.12
   1   2  10    1.16    0.14
   1   2  10    1.07    0.09
   1   2  11    8.28    0.39
   1   2  11    8.13    0.25
   1   2  12    8.51    0.42
  -1  -2 -12    7.48    0.40
   1   2  13    0.00    0.04
  -1  -2 -13   -0.03    0.04
  -1  -2 -14    0.91    0.14
   1   2  14    0.84    0.15
   1   2  15    0.30    0.09
   1   2  16    2.14    0.24
   1   3 -17    1.96    0.23
   1   3 -16    3.83    0.30
  -1  -3  16    4.11    0.45
  -1  -3  15    1.02    0.23
   1   3 -15    1.02    0.15
  -1  -3  14    0.33    0.13
   1   3 -14    0.22    0.07
   1   3 -13    1.46    0.17
  -1  -3  13    1.33    0.24
   1   3 -12    0.01    0.04
  -1  -3  12    0.00    0.05
  -1  -3  11    0.62    0.15
   1   3 -11    0.72    0.11
  -1  -3  10    5.72    0.42
   1   3 -10    5.88    0.24
   1   3 -10    5.43    0.29
   1   3  -9    3.66    0.23
  -1  -3   9    3.42    0.31
   1   3  -9    3.39    0.18
   1   3  -8    0.49    0.04
   1   3  -8    0.54    0.09
   1   3  -8    0.51    0.03
  -1  -3   8    0.48    0.12
   1   3  -8    0.55    0.07
   1   3  -7   16.98    0.23
   1   3  -7   17.08    0.46
   1   3  -7   16.60    0.28
  -1  -3   7   16.90    0.63
   1   3  -7   17.85    0.41
   1   3  -6   66.81    0.78
  -1  -3   6   65.24    1.19
   1   3  -6   67.32    0.89
   1   3  -6   66.66    0.50
   1   3  -5    6.55    0.27
   1   3  -5    6.44    0.17
  -1  -3   5    6.93    0.38
   1   3  -4    0.60    0.06
   1   3  -4    0.72    0.09
  -1  -3   4    0.80    0.10
  -1  -3   4    0.66    0.11
   1   3  -3    5.25    0.22
   1   3  -3    5.27    0.18
  -1  -3   3    5.29    0.24
  -1  -3   3    4.77    0.29
  -1  -3   2    0.03    0.02
   1   3  -2    0.01    0.02
  -1  -3   2    0.03    0.04
   1   3  -2    0.01    0.02
   1   3  -1    4.96    0.22
  -1  -3   1    5.22    0.22
   1   3  -1    5.31    0.19
  -1  -3   1    5.34    0.29
  -1  -3   1    5.65    0.20
   1   3   0    4.86    0.20
  -1  -3   0    4.76    0.27
  -1  -3   0    5.26    0.19
  -1  -3   0    5.06    0.20
  -1  -3   0    4.87    0.20
   1   3   0    5.18    0.20
  -1  -3  -1    0.44    0.06
  -1  -3  -1    0.39    0.08
  -1  -3  -1    0.40    0.06
   1   3   1    0.41    0.06
   1   3   1    0.47    0.07
  -1  -3  -2    0.25    0.05
   1   3   2    0.30    0.05
  -1  -3  -2    0.18    0.06
   1   3   2    0.20    0.05
   1   3   3   14.59    0.31
  -1  -3  -3   14.83    0.50
   1   3   3   14.21    0.38
  -1  -3  -4    0.22    0.07
   1   3   4    0.17    0.05
  -1  -3  -5   12.38    0.48
   1   3   5   12.82    0.40
   1   3   5   11.29    0.32
  -1  -3  -6   40.44    0.89
   1   3   6   40.87    0.64
  -1  -3  -7    7.17    0.39
   1   3   7    7.95    0.34
   1   3   8    0.27    0.07
  -1  -3  -8    0.20    0.07
   1   3   9    1.10    0.14
   1   3  10    7.27    0.37
   1   3  11   -0.08    0.06
   1   3  12    1.72    0.20
  -1  -3 -13    0.29    0.07
   1   3  13    0.35    0.11
   1   3  14    0.15    0.07
   1   3  15    0.70    0.15
   1   3  16    1.98    0.25
   1   4 -16    5.14    0.37
   1   4 -15    4.18    0.33
  -1  -4  15    4.30    0.47
   1   4 -14    0.22    0.09
  -1  -4  14    0.26    0.13
  -1  -4  13    0.16    0.10
   1   4 -13   -0.04    0.05
   1   4 -12   -0.06    0.06
  -1  -4  12    0.04    0.07
   1   4 -11    0.09    0.05
  -1  -4  11    0.11    0.08
   1   4 -10    2.16    0.20
  -1  -4  10    2.56    0.30
   1   4  -9    0.98    0.06
  -1  -4   9    0.89    0.17
   1   4  -9    0.99    0.13
   1   4  -8    3.30    0.13
   1   4  -8    3.37    0.23
   1   4  -8    3.07    0.15
  -1  -4   8    2.78    0.29
   1   4  -7    1.82    0.17
  -1  -4   7    1.88    0.24
   1   4  -7    1.82    0.10
   1   4  -6   16.00    0.48
   1   4  -6   15.86    0.32
  -1  -4   6   15.43    0.65
   1   4  -5    5.35    0.27
   1   4  -5    5.56    0.20
  -1  -4   5    5.56    0.38
   1   4  -4    3.80    0.22
   1   4  -4    3.46    0.16
  -1  -4   4    3.40    0.29
  -1  -4   3    0.07    0.07
   1   4  -3    0.06    0.03
   1   4  -3    0.05    0.03
   1   4  -2   31.26    0.53
  -1  -4   2   30.17    0.63
  -1  -4   2   32.15    0.82
   1   4  -2   32.03    0.60
   1   4  -1    8.99    0.29
  -1  -4   1    8.88    0.33
  -1  -4   1    9.61    0.44
   1   4   0    4.62    0.23
   1   4   0    4.91    0.23
  -1  -4   0    4.58    0.30
   1   4   1    1.07    0.11
  -1  -4  -1    1.04    0.14
   1   4   1    1.13    0.11
  -1  -4  -1    1.06    0.09
   1   4   2   19.00    0.47
  -1  -4  -2   19.85    0.39
  -1  -4  -2   18.35    0.60
   1   4   2   18.36    0.43
  -1  -4  -3    5.77    0.21
   1   4   3    5.37    0.26
  -1  -4  -3    5.77    0.36
   1   4   3    5.64    0.24
  -1  -4  -4   14.90    0.58
   1   4   4   16.40    0.40
  -1  -4  -4   15.53    0.34
   1   4   4   15.51    0.46
   1   4   5    2.15    0.16
   1   4   5    2.35    0.19
  -1  -4  -5    1.94    0.21
  -1  -4  -5    2.17    0.12
   1   4   6    1.13    0.14
  -1  -4  -6    0.84    0.15
   1   4   6    0.85    0.11
   1   4   7    1.08    0.12
  -1  -4  -7    1.37    0.19
   1   4   7    1.08    0.14
  -1  -4  -8    0.67    0.14
   1   4   8    0.72    0.12
   1   4   8    0.60    0.10
   1   4   9    0.74    0.12
  -1  -4  -9    0.85    0.17
   1   4  10    0.53    0.11
   1   4  11    1.02    0.16
   1   4  12    0.19    0.07
   1   4  13    1.71    0.22
   1   4  14    3.97    0.34
   1   4  15    1.95    0.25
   1   4  16    0.12    0.07
  -1  -5  14    2.44    0.35
   1   5 -14    2.27    0.25
   1   5 -13    0.12    0.07
  -1  -5  13    0.20    0.11
  -1  -5  12    0.50    0.15
   1   5 -12    0.34    0.09
   1   5 -11    0.92    0.15
  -1  -5  11    1.22    0.23
  -1  -5  10    0.08    0.09
   1   5 -10    0.12    0.06
  -1  -5   9    2.14    0.28
   1   5  -9    1.59    0.18
   1   5  -8    1.93    0.12
   1   5  -8    1.72    0.18
  -1  -5   8    1.72    0.25
   1   5  -7   12.86    0.48
   1   5  -7   12.30    0.32
  -1  -5   7   11.72    0.63
   1   5  -6    5.63    0.31
   1   5  -6    4.81    0.21
  -1  -5   6    5.09    0.41
   1   5  -5    0.33    0.08
  -1  -5   5    0.51    0.14
   1   5  -5    0.33    0.06
   1   5  -4    0.17    0.06
   1   5  -4    0.16    0.05
  -1  -5   4    0.20    0.08
   1   5  -3    7.14    0.28
  -1  -5   3    6.90    0.43
   1   5  -3    7.56    0.33
   1   5  -2    5.21    0.25
  -1  -5   2    4.93    0.36
   1   5  -1    2.19    0.19
   1   5  -1    2.12    0.16
  -1  -5   1    2.26    0.24
  -1  -5   0    0.04    0.05
   1   5   0    0.09    0.04
   1   5   0    0.13    0.06
  -1  -5  -1    3.16    0.28
   1   5   1    3.29    0.21
   1   5   2    0.46    0.09
  -1  -5  -2    0.35    0.11
  -1  -5  -3   -0.02    0.01
  -1  -5  -3    0.07    0.06
   1   5   3    0.04    0.04
   1   5   4    3.68    0.25
  -1  -5  -4    3.24    0.30
  -1  -5  -4    3.11    0.16
  -1  -5  -5   17.27    0.35
   1   5   5   17.26    0.55
  -1  -5  -5   17.11    0.69
  -1  -5  -6    2.98    0.30
   1   5   6    2.91    0.23
  -1  -5  -6    2.69    0.14
   1   5   7   -0.04    0.05
  -1  -5  -7    0.03    0.07
  -1  -5  -8    0.02    0.06
   1   5   8   -0.07    0.05
   1   5   9    1.81    0.20
  -1  -5  -9    1.81    0.25
   1   5  10    6.47    0.39
  -1  -5 -10    6.03    0.46
   1   5  11    0.07    0.05
   1   5  12    0.46    0.11
   1   5  13   -0.20    0.09
   1   5  14    0.29    0.09
   1   5  15    0.09    0.08
   1   6 -12    0.57    0.14
  -1  -6  12    0.51    0.16
  -1  -6  11   -0.12    0.09
   1   6 -11    0.17    0.08
  -1  -6  10    0.48    0.16
   1   6 -10    0.48    0.12
   1   6  -9    0.12    0.07
  -1  -6   9    0.10    0.09
   1   6  -8    0.03    0.04
  -1  -6   8    0.03    0.06
  -1  -6   7   -0.09    0.09
   1   6  -7    0.02    0.04
   1   6  -7    0.01    0.03
   1   6  -6    0.96    0.11
  -1  -6   6    1.03    0.21
   1   6  -6    0.82    0.14
   1   6  -5    2.30    0.17
  -1  -6   5    2.58    0.31
   1   6  -5    2.54    0.22
   1   6  -4    0.12    0.06
   1   6  -4    0.09    0.04
  -1  -6   4    0.08    0.07
   1   6  -3    3.18    0.21
  -1  -6   3    3.74    0.35
   1   6  -2    6.17    0.30
  -1  -6   2    5.82    0.43
   1   6  -1    0.23    0.08
   1   6  -1    0.20    0.06
  -1  -6   1    0.11    0.07
   1   6   0    2.23    0.21
   1   6   0    2.01    0.18
  -1  -6   0    1.65    0.23
   1   6   1    0.01    0.04
   1   6   1    0.05    0.04
  -1  -6  -1   -0.01    0.05
  -1  -6  -2    5.25    0.40
   1   6   2    5.51    0.31
   1   6   2    5.31    0.31
   1   6   3    0.01    0.03
   1   6   3   -0.02    0.04
  -1  -6  -3   -0.03    0.06
  -1  -6  -4   -0.02    0.05
   1   6   4    0.06    0.05
   1   6   4    0.02    0.04
   1   6   5    3.20    0.23
   1   6   5    3.27    0.26
  -1  -6  -5    3.18    0.33
   1   6   6    0.09    0.06
   1   6   6    0.06    0.04
  -1  -6  -6    0.06    0.06
   1   6   7    0.97    0.13
   1   6   7    1.13    0.17
  -1  -6  -7    1.11    0.20
   1   6   8    0.35    0.09
  -1  -6  -8    0.40    0.13
   1   6   9    0.26    0.09
  -1  -6  -9    0.06    0.07
  -1  -6 -10    1.90    0.28
   1   6  10    2.21    0.25
   1   6  11    1.15    0.18
  -1  -6 -11    0.78    0.19
   1   6  12    0.97    0.18
  -1  -7  10    0.40    0.15
   1   7 -10    0.48    0.12
  -1  -7   9    2.66    0.36
   1   7  -9    2.51    0.26
  -1  -7   8    0.27    0.13
   1   7  -8    0.27    0.11
  -1  -7   7    3.78    0.42
   1   7  -7    3.88    0.31
  -1  -7   6    0.35    0.14
   1   7  -6    0.29    0.08
   1   7  -6    0.33    0.07
   1   7  -5    1.29    0.14
  -1  -7   5    1.27    0.23
   1   7  -4    0.22    0.07
  -1  -7   4    0.02    0.07
  -1  -7   3    4.81    0.44
   1   7  -3    4.83    0.29
   1   7  -2    1.53    0.17
  -1  -7   2    1.68    0.26
   1   7  -1    1.78    0.19
  -1  -7   1    1.60    0.26
   1   7   0    3.71    0.27
   1   7   0    3.27    0.28
  -1  -7   0    3.82    0.38
   1   7   1    1.21    0.16
   1   7   1    1.08    0.16
  -1  -7  -1    1.46    0.24
   1   7   2    0.79    0.13
  -1  -7  -2    0.75    0.18
   1   7   2    0.80    0.13
   1   7   3    0.84    0.14
  -1  -7  -3    0.95    0.20
   1   7   3    1.15    0.16
  -1  -7  -4    0.03    0.07
   1   7   4    0.12    0.07
   1   7   4    0.25    0.08
   1   7   5    1.16    0.15
   1   7   5    1.16    0.18
  -1  -7  -5    1.29    0.23
   1   7   6    4.03    0.33
  -1  -7  -6    3.80    0.39
   1   7   7    0.01    0.07
  -1  -7  -7   -0.06    0.08
  -1  -7  -8    0.05    0.09
   1   7   8   -0.04    0.06
   1   7   9    2.63    0.29
  -1  -7  -9    2.71    0.35
  -1  -8   6    0.17    0.11
  -1  -8   5    2.09    0.32
   1   8  -5    1.88    0.19
  -1  -8   4    0.54    0.16
   1   8  -4    0.47    0.10
   1   8  -3    2.34    0.22
  -1  -8   3    2.39    0.34
   1   8  -2    1.61    0.19
  -1  -8   2    2.04    0.31
   1   8  -1    0.70    0.13
  -1  -8   1    0.55    0.16
  -1  -8   0    0.15    0.10
   1   8   0    0.06    0.05
   1   8   1    1.96    0.22
   1   8   1    2.27    0.25
  -1  -8  -1    1.74    0.28
   1   8   2    1.79    0.22
   1   8   2    1.79    0.22
  -1  -8  -2    1.65    0.29
   1   8   3    4.71    0.36
  -1  -8  -3    4.67    0.46
   1   8   4    1.55    0.22
  -1  -8  -4    1.12    0.24
  -1  -8  -5    0.38    0.15
   1   8   5    0.24    0.10
   1   9  -3    1.06    0.17
   1   9  -2    1.49    0.20
   1   9  -1    1.04    0.18
   1   9   0    0.45    0.12
  -2   9   4    0.91    0.20
  -2   9   3    1.03    0.21
  -2   9   2    1.07    0.22
   2  -9  -2    0.86    0.21
   2  -9  -1    0.27    0.12
  -2   9   1    0.49    0.17
  -2   9   0    0.09    0.09
   2  -9   0   -0.02    0.07
  -2   9  -1    4.33    0.34
   2  -9   1    4.18    0.44
  -2   9  -2    0.00    0.06
   2  -9   2    0.18    0.09
  -2   9  -3    1.13    0.18
  -2   9  -4    0.11    0.07
  -2   9  -5    4.47    0.34
  -2   8   9    3.23    0.33
  -2   8   8    6.06    0.46
   2  -8  -8    5.66    0.50
  -2   8   7    2.26    0.29
   2  -8  -7    2.45    0.33
  -2   8   6    0.58    0.15
  -2   8   6    0.43    0.12
   2  -8  -6    0.36    0.13
  -2   8   5    0.00    0.05
  -2   8   5    0.13    0.09
  -2   8   4    0.69    0.17
  -2   8   4    0.56    0.12
   2  -8  -4    0.39    0.12
  -2   8   3    0.60    0.16
   2  -8  -3    0.23    0.09
  -2   8   3    0.60    0.13
  -2   8   2    0.55    0.15
  -2   8   2    0.58    0.13
   2  -8  -2    0.46    0.15
  -2   8   1    0.10    0.10
  -2   8   1    0.08    0.07
   2  -8  -1    0.11    0.09
  -2   8   0    1.42    0.19
   2  -8   0    1.24    0.23
  -2   8   0    1.57    0.25
  -2   8  -1    0.05    0.05
   2  -8   1   -0.01    0.09
  -2   8  -1    0.04    0.07
  -2   8  -2   32.02    1.05
  -2   8  -2   30.41    0.72
  -2   8  -2   29.91    0.83
   2  -8   2   28.86    1.07
  -2   8  -3    8.63    0.56
  -2   8  -3    9.14    0.41
   2  -8   3    8.55    0.60
  -2   8  -3    7.95    0.43
  -2   8  -4    5.69    0.45
  -2   8  -4    5.04    0.31
   2  -8   4    5.25    0.47
  -2   8  -5    0.15    0.06
   2  -8   5    0.17    0.09
  -2   8  -5    0.35    0.14
  -2   8  -6    4.43    0.40
  -2   8  -6    4.58    0.32
   2  -8   6    5.19    0.49
  -2   8  -7    0.49    0.11
   2  -8   7    0.55    0.17
  -2   8  -8    3.78    0.31
   2  -8   8    3.60    0.43
  -2   7  11    1.61    0.22
   2  -7 -11    1.36    0.25
  -2   7  10    4.55    0.35
   2  -7 -10    4.12    0.41
   2  -7  -9    0.89    0.19
  -2   7   9    0.82    0.15
  -2   7   8    0.15    0.07
   2  -7  -8    0.15    0.08
  -2   7   7    2.51    0.25
   2  -7  -7    2.47    0.30
  -2   7   6    1.43    0.19
   2  -7  -6    1.37    0.23
  -2   7   6    1.23    0.20
  -2   7   5    0.94    0.17
   2  -7  -5    0.61    0.16
  -2   7   5    0.90    0.15
  -2   7   4    3.12    0.26
   2  -7  -4    2.86    0.32
  -2   7   4    2.63    0.29
  -2   7   3    0.31    0.12
  -2   7   3    0.30    0.08
   2  -7  -3    0.51    0.15
  -2   7   2    0.74    0.15
   2  -7  -2    0.83    0.18
  -2   7   2    0.62    0.12
  -2   7   1    0.27    0.10
   2  -7  -1    0.13    0.10
  -2   7   1    0.34    0.09
  -2   7   1    0.43    0.07
  -2   7   0    0.65    0.15
   2  -7   0    0.41    0.11
  -2   7   0    0.49    0.08
   2  -7   1    0.39    0.13
  -2   7  -1    0.51    0.08
  -2   7  -1    0.43    0.12
  -2   7  -2    0.89    0.11
   2  -7   2    0.82    0.17
  -2   7  -2    0.84    0.16
  -2   7  -3    0.13    0.05
  -2   7  -3    0.21    0.10
   2  -7   3    0.02    0.07
  -2   7  -4    0.30    0.11
   2  -7   4    0.51    0.14
  -2   7  -4    0.43    0.09
   2  -7   5    0.32    0.12
  -2   7  -5    0.55    0.14
  -2   7  -5    0.38    0.09
  -2   7  -6    1.07    0.15
   2  -7   6    1.34    0.23
  -2   7  -6    0.96    0.18
  -2   7  -7    0.04    0.05
  -2   7  -7    0.08    0.07
   2  -7   7    0.10    0.08
  -2   7  -8   -0.02    0.05
   2  -7   8   -0.06    0.08
   2  -7   9    3.27    0.39
  -2   7  -9    2.97    0.27
  -2   7 -10    0.01    0.05
   2  -7  10    0.14    0.08
   2  -7  11    1.43    0.27
  -2   6  14    2.01    0.24
  -2   6  13    0.82    0.15
  -2   6  12    3.30    0.29
  -2   6  11    0.03    0.04
  -2   6  10   30.14    0.83
   2  -6 -10   28.78    1.00
  -2   6   9   13.06    0.54
   2  -6  -9   11.49    0.62
   2  -6  -8    0.27    0.10
  -2   6   8    0.53    0.11
  -2   6   7   -0.08    0.06
   2  -6  -7   -0.19    0.09
  -2   6   6    4.56    0.30
   2  -6  -6    4.37    0.36
  -2   6   5    0.23    0.07
   2  -6  -5    0.27    0.10
   2  -6  -4    0.12    0.07
  -2   6   4    0.28    0.08
  -2   6   3    2.60    0.26
   2  -6  -3    2.60    0.28
  -2   6   3    2.53    0.13
  -2   6   2    1.31    0.10
  -2   6   2    1.29    0.18
   2  -6  -2    1.55    0.21
  -2   6   1    0.29    0.05
  -2   6   1    0.28    0.10
   2  -6  -1    0.08    0.08
   2  -6   0   -0.08    0.10
  -2   6   0    0.03    0.05
  -2   6   0    0.01    0.02
  -2   6  -1   16.23    0.62
  -2   6  -1   16.85    0.42
   2  -6   1   15.50    0.64
   2  -6   2  116.23    1.78
  -2   6  -2  119.51    1.67
  -2   6  -2  120.49    1.20
  -2   6  -3   21.75    0.71
  -2   6  -3   22.93    0.55
   2  -6   3   21.87    0.79
  -2   6  -4    0.00    0.06
   2  -6   4    0.08    0.07
  -2   6  -4    0.07    0.05
  -2   6  -5    0.01    0.04
  -2   6  -5    0.07    0.09
   2  -6   5    0.00    0.07
  -2   6  -6    3.17    0.29
   2  -6   6    3.92    0.37
  -2   6  -6    3.80    0.26
  -2   6  -7    0.46    0.13
   2  -6   7    0.42    0.14
  -2   6  -7    0.43    0.10
   2  -6   8   -0.15    0.09
  -2   6  -8    0.06    0.06
   2  -6   9    3.18    0.36
  -2   6  -9    3.42    0.28
   2  -6  10    0.18    0.10
  -2   6 -10    0.23    0.08
  -2   6 -11    0.05    0.05
   2  -6  11   -0.02    0.06
   2  -6  12   -0.03    0.07
  -2   6 -12    0.00    0.06
   2  -6  13    2.55    0.36
   2  -5 -16   -0.06    0.07
   2  -5 -15    0.29    0.10
  -2   5  15    0.38    0.10
   2  -5 -14    0.15    0.08
  -2   5  14    0.18    0.07
  -2   5  13    0.31    0.10
   2  -5 -13    0.47    0.12
  -2   5  12    1.37    0.17
  -2   5  11    0.73    0.13
  -2   5  10   28.92    0.74
   2  -5  -9    0.26    0.10
  -2   5   9    0.35    0.08
  -2   5   8    0.55    0.11
   2  -5  -8    0.64    0.13
  -2   5   7    1.33    0.15
   2  -5  -7    1.41    0.19
   2  -5  -6    0.05    0.06
  -2   5   6    0.11    0.06
  -2   5   5    5.09    0.29
   2  -5  -5    4.76    0.33
   2  -5  -4    0.07    0.05
   2  -5  -3    0.11    0.07
  -2   5   3    0.10    0.03
  -2   5   2    0.66    0.06
   2  -5  -2    0.55    0.12
  -2   5   1    0.23    0.09
  -2   5   1    0.27    0.05
   2  -5  -1    0.18    0.08
   2  -5   0    1.29    0.17
  -2   5   0    1.43    0.11
  -2   5   0    1.46    0.18
  -2   5  -1    0.44    0.10
   2  -5   1    0.27    0.09
  -2   5  -1    0.44    0.07
  -2   5  -2    0.71    0.12
   2  -5   2    0.92    0.15
  -2   5  -3   10.62    0.46
   2  -5   3   10.81    0.51
  -2   5  -4    0.50    0.11
   2  -5   4    0.56    0.12
   2  -5   5   10.15    0.53
  -2   5  -5    9.89    0.46
   2  -5   6    1.12    0.19
  -2   5  -6    1.04    0.16
  -2   5  -7    3.09    0.27
   2  -5   7    3.05    0.31
   2  -5   8    0.05    0.06
   2  -5   9   -0.06    0.07
  -2   5 -10    0.97    0.16
   2  -5  10    0.80    0.18
  -2   5 -11    0.74    0.14
   2  -5  11    0.81    0.19
   2  -5  12    0.55    0.17
  -2   5 -12    0.97    0.17
   2  -5  13    0.97    0.22
  -2   5 -13    1.33    0.20
  -2   5 -14    5.53    0.41
   2  -5  14    5.57    0.52
   2  -4 -16    0.20    0.09
   2  -4 -15    7.13    0.49
  -2   4  15    7.00    0.38
   2  -4 -14    0.17    0.09
  -2   4  14    0.15    0.06
  -2   4  13    1.66    0.18
   2  -4 -13    1.72    0.24
  -2   4  12   -0.01    0.04
   2  -4 -12   -0.04    0.05
  -2   4  11    6.40    0.32
   2  -4 -11    6.92    0.44
  -2   4  10   35.77    0.74
  -2   4   9    3.79    0.24
  -2   4   8    6.12    0.30
   2  -4  -8    5.91    0.37
  -2   4   7    1.95    0.17
   2  -4  -7    1.97    0.21
   2  -4  -6    7.96    0.39
   2  -4  -5    0.03    0.05
  -2   4   4    0.10    0.01
   2  -4  -4    0.13    0.06
  -2   4   3   17.10    0.24
   2  -4  -3   17.67    0.55
  -2   4   2    3.43    0.25
   2  -4  -2    3.22    0.23
   2  -4  -1   -0.01    0.05
  -2   4   1    0.04    0.04
   2  -4   0    5.90    0.31
  -2   4   0    6.28    0.33
   2  -4   1   24.31    0.64
  -2   4  -1   24.34    0.66
   2  -4   2   84.56    1.23
  -2   4  -2   84.76    1.25
   2  -4   3   68.34    1.15
   2  -4   4    0.05    0.04
  -2   4  -4    0.20    0.08
   2  -4   5    6.91    0.40
  -2   4  -5    6.23    0.33
  -2   4  -6    2.60    0.22
   2  -4   6    2.85    0.27
  -2   4  -7    0.10    0.07
   2  -4   7    0.09    0.06
   2  -4   8    2.37    0.26
   2  -4   9    3.87    0.34
   2  -4  10    0.01    0.05
   2  -4  11    2.51    0.30
   2  -4  12    0.30    0.12
   2  -4  13    3.90    0.41
  -2   4 -14    4.12    0.34
   2  -4  14    3.11    0.39
  -2   4 -15   15.32    0.67
   2  -4  15   12.30    0.79
   2  -3 -17   10.49    0.58
   2  -3 -16    0.01    0.04
   2  -3 -15   -0.09    0.07
  -2   3  14    0.08    0.05
   2  -3 -14    0.09    0.07
  -2   3  13    0.14    0.06
   2  -3 -13    0.11    0.07
  -2   3  12    0.48    0.08
   2  -3 -12    0.47    0.12
  -2   3  11    0.85    0.11
   2  -3 -11    1.01    0.17
  -2   3  10    8.83    0.33
   2  -3 -10   10.55    0.51
  -2   3   9    4.08    0.22
   2  -3  -9    4.77    0.34
  -2   3   8    0.82    0.10
   2  -3  -7    6.36    0.34
  -2   3   7    6.53    0.27
   2  -3  -6    6.93    0.34
  -2   3   6    6.64    0.34
   2  -3  -5   70.05    1.01
  -2   3   5   73.33    1.05
   2  -3  -4   26.81    0.59
  -2   3   4   28.40    0.63
   2  -3  -3    3.79    0.22
  -2   3   3    4.21    0.23
   2  -3  -2   46.98    0.73
  -2   3   2   46.32    0.75
  -2   3   1   21.51    0.51
   2  -3  -1   21.73    0.49
  -2   3   0    0.56    0.08
   2  -3   0    0.49    0.08
   2  -3   1    2.07    0.16
  -2   3  -1    1.92    0.16
   2  -3   2    0.03    0.03
  -2   3  -2   -0.03    0.03
   2  -3   3    0.96    0.12
  -2   3  -3    0.01    0.02
  -2   3  -4    6.10    0.29
   2  -3   4    6.07    0.32
  -2   3  -5    2.13    0.18
   2  -3   5    2.56    0.22
  -2   3  -6    4.91    0.28
   2  -3   6    4.69    0.31
  -2   3  -7   17.26    0.53
   2  -3   7   17.08    0.62
   2  -3   8   21.71    0.73
   2  -3   9    1.25    0.19
   2  -3  10   11.26    0.28
   2  -3  10   10.58    0.56
   2  -3  11    0.20    0.10
   2  -3  12    3.04    0.34
   2  -3  13    0.12    0.10
   2  -3  14    0.71    0.18
   2  -3  15    1.09    0.24
  -2   3 -16    1.72    0.22
   2  -3  16    1.12    0.25
   2  -2 -17    2.56    0.28
   2  -2 -16    3.52    0.32
   2  -2 -15    2.75    0.28
  -2   2  14    5.24    0.27
   2  -2 -14    5.15    0.37
   2  -2 -13    0.10    0.06
  -2   2  13    0.37    0.07
   2  -2 -12    3.36    0.28
  -2   2  12    3.04    0.19
   2  -2 -11    1.45    0.19
  -2   2  11    1.20    0.11
  -2   2  10    0.24    0.05
   2  -2 -10    0.12    0.05
   2  -2  -9    4.51    0.30
  -2   2   9    3.92    0.19
  -2   2   8    1.14    0.10
   2  -2  -8    1.29    0.16
   2  -2  -7    0.57    0.10
  -2   2   7    0.40    0.08
  -2   2   6   20.51    0.53
  -2   2   6   19.64    0.24
  -2   2   5    0.62    0.04
  -2   2   5    0.62    0.09
  -2   2   5    0.68    0.11
   2  -2  -4    6.65    0.26
  -2   2   4    6.77    0.33
  -2   2   4    6.52    0.26
   2  -2  -3   37.08    0.55
  -2   2   3   37.00    0.57
   2  -2  -2   16.85    0.35
  -2   2   2   16.17    0.35
   2  -2  -1   22.69    0.38
  -2   2   1   22.32    0.40
  -2   2   0    1.58    0.11
   2  -2   0    1.54    0.10
  -2   2  -1    1.66    0.12
   2  -2   1    1.49    0.11
   2  -2   2    1.86    0.13
  -2   2  -2    1.87    0.13
  -2   2  -3    0.74    0.09
   2  -2   3    0.76    0.10
   2  -2   4    9.75    0.32
  -2   2  -4    9.94    0.34
  -2   2  -4    9.18    0.31
   2  -2   4    9.24    0.35
  -2   2  -5    0.48    0.08
   2  -2   5    0.51    0.08
   2  -2   5    0.51    0.08
  -2   2  -5    0.50    0.08
  -2   2  -6   31.82    0.63
  -2   2  -6   33.08    0.63
   2  -2   6   33.49    0.64
   2  -2   6   33.12    0.65
   2  -2   7    2.57    0.18
   2  -2   7    2.79    0.21
   2  -2   7    2.49    0.19
   2  -2   8    5.39    0.28
   2  -2   8    5.20    0.13
   2  -2   9    6.90    0.32
   2  -2   9    6.47    0.13
   2  -2  10    0.53    0.10
   2  -2  11   12.55    0.46
  -2   2 -11   10.06    0.18
   2  -2  12    2.48    0.21
   2  -2  13    1.54    0.17
   2  -2  14    0.10    0.05
  -2   2 -17    1.70    0.22
   2  -1 -18    6.55    0.56
   2  -1 -17   10.65    0.69
   2  -1 -16    0.58    0.16
   2  -1 -15    2.14    0.30
   2  -1 -14    0.90    0.15
   2  -1 -14    1.03    0.20
   2  -1 -14    0.94    0.11
  -2   1  13    2.63    0.16
   2  -1 -13    2.49    0.24
   2  -1 -13    2.42    0.28
   2  -1 -13    2.77    0.19
  -2   1  12    2.35    0.15
   2  -1 -12    1.77    0.20
   2  -1 -12    2.54    0.28
   2  -1 -12    2.43    0.17
  -2   1  11    1.88    0.12
   2  -1 -11    1.63    0.18
   2  -1 -11    1.81    0.23
   2  -1 -11    1.73    0.14
  -2   1  10    0.76    0.07
   2  -1 -10    0.74    0.12
   2  -1 -10    0.72    0.14
  -2   1   9    2.99    0.14
   2  -1  -9    2.96    0.23
   2  -1  -9    3.29    0.28
  -2   1   8    0.37    0.05
  -2   1   8    0.36    0.08
   2  -1  -8    0.41    0.09
   2  -1  -8    0.35    0.09
  -2   1   7    1.35    0.09
  -2   1   7    1.38    0.14
  -2   1   6   43.74    0.71
  -2   1   6   44.32    0.47
  -2   1   5   96.39    0.67
  -2   1   5   95.12    0.96
  -2   1   5   97.17    1.21
  -2   1   4  133.29    1.35
  -2   1   4  128.19    0.98
  -2   1   3   16.50    0.45
  -2   1   3   15.62    0.29
  -2   1   2   35.87    0.38
  -2   1   2   36.23    0.62
  -2   1   2   35.34    0.55
  -2   1   1   22.93    0.23
   2  -1  -1   24.16    0.23
   2  -1   0    1.33    0.06
   2  -1   0    1.50    0.12
   2  -1   0    1.33    0.09
   2  -1   1    2.09    0.09
   2  -1   1    1.91    0.10
   2  -1   1    1.95    0.13
  -2   1  -2    0.20    0.04
   2  -1   2    0.19    0.04
   2  -1   2    0.21    0.03
   2  -1   3    1.29    0.07
   2  -1   3    1.19    0.11
  -2   1  -3    1.41    0.10
   2  -1   4    1.83    0.14
   2  -1   4    1.80    0.06
   2  -1   4    2.09    0.16
  -2   1  -4    1.91    0.12
   2  -1   5    0.43    0.08
   2  -1   5    0.36    0.06
   2  -1   5    0.43    0.07
  -2   1  -5    0.31    0.06
  -2   1  -5    0.36    0.06
   2  -1   6    1.81    0.13
  -2   1  -6    1.50    0.13
   2  -1   6    1.60    0.15
   2  -1   6    1.57    0.14
   2  -1   7    7.43    0.31
   2  -1   7    7.37    0.28
   2  -1   7    7.97    0.35
   2  -1   8   70.12    0.99
   2  -1   8   71.65    0.90
   2  -1   8   71.08    1.08
  -2   1  -9    0.73    0.06
   2  -1   9    0.65    0.09
   2  -1   9    0.66    0.10
   2  -1  10    8.62    0.38
   2  -1  11    1.41    0.16
   2  -1  12    0.61    0.11
   2  -1  13    0.21    0.07
   2  -1  14    0.72    0.13
  -2   1 -18    0.94    0.16
   2   0 -18    2.58    0.37
   2   0 -17    4.84    0.48
   2   0 -16    1.94    0.30
   2   0 -16    2.00    0.20
   2   0 -15    2.60    0.21
   2   0 -15    2.44    0.32
   2   0 -14    0.02    0.06
   2   0 -14    0.06    0.03
   2   0 -13    0.41    0.13
   2   0 -13    0.29    0.07
   2   0 -12   -0.05    0.06
   2   0 -12    0.01    0.03
  -2   0  12    0.01    0.01
  -2   0  12    0.02    0.02
   2   0 -11    1.26    0.13
  -2   0  11    1.16    0.07
   2   0 -11    1.12    0.19
  -2   0  11    1.15    0.09
   2   0 -10    0.24    0.06
  -2   0  10    0.17    0.04
  -2   0  10    0.23    0.03
   2   0 -10    0.30    0.11
  -2   0   9    8.69    0.18
   2   0  -9    8.23    0.37
   2   0  -9    8.53    0.45
  -2   0   9    8.26    0.25
   2   0  -9    9.06    0.30
  -2   0   8   11.26    0.19
   2   0  -8   10.85    0.32
  -2   0   7    0.16    0.03
  -2   0   7    0.14    0.04
  -2   0   7    0.20    0.04
  -2   0   6   42.82    0.72
  -2   0   6   42.94    0.53
  -2   0   6   41.82    0.47
  -2   0   5   19.24    0.47
  -2   0   5   18.79    0.34
  -2   0   5   18.61    0.32
  -2   0   4    0.86    0.07
  -2   0   4    0.72    0.09
  -2   0   4    0.75    0.07
  -2   0   3   26.43    0.39
  -2   0   3   28.14    0.51
   2   0  -3   27.59    0.41
   2   0  -2    9.46    0.25
  -2   0   2    9.66    0.24
  -2   0   2    9.83    0.28
  -2   0   2    9.59    0.30
  -2   0   2    9.73    0.20
  -2   0   2    9.89    0.25
   2   0  -2    9.96    0.26
   2   0  -1    7.53    0.23
  -2   0   1    7.83    0.14
  -2   0   1    7.28    0.22
  -2   0   1    7.65    0.24
  -2   0   1    8.02    0.25
  -2   0   1    7.63    0.23
   2   0   0   23.53    0.42
  -2   0   0   23.33    0.38
  -2   0   0   24.05    0.23
   2   0   0   23.96    0.24
  -2   0   0   23.36    0.38
  -2   0   0   23.74    0.44
  -2   0  -1    0.93    0.07
   2   0   1    0.85    0.06
   2   0   1    0.92    0.09
  -2   0  -1    0.88    0.09
   2   0   2    1.15    0.08
   2   0   2    1.23    0.11
  -2   0  -2    1.13    0.07
  -2   0  -2    1.30    0.12
   2   0   3   74.89    0.86
  -2   0  -3   75.82    0.51
  -2   0  -3   73.74    0.48
  -2   0  -3   75.82    0.90
   2   0   3   74.79    0.76
   2   0   4    6.08    0.16
   2   0   4    5.92    0.25
  -2   0  -4    5.85    0.12
   2   0   4    6.09    0.24
  -2   0  -4    6.09    0.20
  -2   0  -4    5.88    0.26
   2   0   5   17.35    0.45
   2   0   5   17.91    0.45
  -2   0  -5   18.49    0.34
  -2   0  -5   17.96    0.48
   2   0   5   17.96    0.31
   2   0   6    1.02    0.08
   2   0   6    0.89    0.11
   2   0   6    1.06    0.12
  -2   0  -6    1.07    0.08
  -2   0  -6    0.95    0.12
  -2   0  -6    0.82    0.10
   2   0   7    9.08    0.35
  -2   0  -7    8.88    0.36
   2   0   7    8.60    0.25
  -2   0  -7    9.37    0.22
   2   0   8   11.20    0.40
   2   0   8   10.95    0.31
  -2   0  -8   11.59    0.42
   2   0   9    3.85    0.25
   2   0   9    3.43    0.19
  -2   0  -9    3.72    0.25
   2   0  10    0.04    0.03
   2   0  10    0.02    0.03
  -2   0 -10    0.00    0.03
   2   0  11    2.90    0.23
   2   0  12    1.51    0.17
   2   0  13    0.30    0.09
   2   0  14    4.07    0.30
   2   0  15    0.30    0.09
  -2   0 -15    0.31    0.10
   2   1 -17    1.11    0.17
   2   1 -17    1.16    0.24
   2   1 -16    1.44    0.18
   2   1 -16    1.31    0.25
   2   1 -15    0.42    0.09
   2   1 -15    0.33    0.14
   2   1 -14    2.11    0.20
   2   1 -14    2.50    0.31
   2   1 -13    1.04    0.13
   2   1 -13    1.10    0.20
   2   1 -12   -0.07    0.05
   2   1 -11    1.83    0.16
   2   1 -10    1.56    0.14
   2   1  -9    4.14    0.23
  -2  -1   9    4.73    0.18
   2   1  -8   12.19    0.37
  -2  -1   8   11.99    0.30
   2   1  -7    0.30    0.06
  -2  -1   7    0.46    0.07
  -2  -1   7    0.39    0.06
  -2  -1   6   15.99    0.46
  -2  -1   6   15.90    0.36
  -2  -1   6   15.53    0.35
  -2  -1   6   14.05    0.23
   2   1  -6   15.10    0.38
  -2  -1   5    7.98    0.25
  -2  -1   5    7.07    0.14
  -2  -1   5    8.05    0.32
  -2  -1   5    7.46    0.20
  -2  -1   5    8.14    0.33
  -2  -1   5    7.64    0.25
  -2  -1   4   35.90    0.53
   2   1  -4   36.00    0.41
  -2  -1   4   35.06    0.36
  -2  -1   4   38.34    0.67
  -2  -1   4   35.83    0.64
   2   1  -3    0.15    0.03
  -2  -1   3    0.15    0.05
  -2  -1   3    0.10    0.03
  -2  -1   3    0.17    0.03
   2   1  -2    7.21    0.22
  -2  -1   2    6.78    0.19
   2   1  -2    6.71    0.23
  -2  -1   2    7.49    0.24
  -2  -1   1   51.48    0.56
   2   1  -1   52.12    0.61
   2   1  -1   50.98    0.61
  -2  -1   1   51.33    0.58
   2   1   0   27.12    0.46
  -2  -1   0   26.59    0.43
   2   1   0   27.92    0.40
   2   1   0   27.87    0.45
  -2  -1   0   26.92    0.42
   2   1   1   23.01    0.44
  -2  -1  -1   22.90    0.42
   2   1   1   22.87    0.28
   2   1   1   22.09    0.42
   2   1   1   21.35    0.40
   2   1   2   99.39    0.92
   2   1   2  100.18    0.97
  -2  -1  -2   97.61    0.91
   2   1   2   98.30    0.88
   2   1   3   12.49    0.36
   2   1   3   12.86    0.38
   2   1   3   12.17    0.31
  -2  -1  -3   12.72    0.35
  -2  -1  -3   12.86    0.30
   2   1   4   39.24    0.66
  -2  -1  -4   38.19    0.66
   2   1   4   38.48    0.69
  -2  -1  -4   38.65    0.51
   2   1   5    5.23    0.11
   2   1   5    5.80    0.27
  -2  -1  -5    5.49    0.13
   2   1   5    5.79    0.28
  -2  -1  -6   14.56    0.28
   2   1   6   14.29    0.44
   2   1   6   13.42    0.23
   2   1   7    9.43    0.37
   2   1   7    9.02    0.22
  -2  -1  -7    9.78    0.26
  -2  -1  -7    8.86    0.40
   2   1   8    5.28    0.29
   2   1   8    5.11    0.19
  -2  -1  -8    5.74    0.23
  -2  -1  -8    5.56    0.32
   2   1   9    1.37    0.15
   2   1   9    1.14    0.10
  -2  -1  -9    1.28    0.12
  -2  -1  -9    1.48    0.17
   2   1  10    0.01    0.03
   2   1  10    0.03    0.04
  -2  -1 -10   -0.02    0.03
  -2  -1 -10   -0.01    0.02
  -2  -1 -10    0.03    0.05
  -2  -1 -11   10.41    0.46
   2   1  11   10.30    0.45
  -2  -1 -11   10.26    0.25
   2   1  11    9.50    0.33
  -2  -1 -11   10.70    0.41
  -2  -1 -12   -0.05    0.04
  -2  -1 -12   -0.02    0.04
   2   1  12   -0.01    0.04
   2   1  13    0.05    0.05
  -2  -1 -13   -0.04    0.04
  -2  -1 -13    0.09    0.05
   2   1  14    0.11    0.06
  -2  -1 -14    0.11    0.06
  -2  -1 -14    0.02    0.04
   2   1  15    0.58    0.12
   2   1  16    2.77    0.27
   2   2 -18    0.57    0.13
   2   2 -17    4.58    0.35
   2   2 -17    4.78    0.51
  -2  -2  17    4.66    0.46
   2   2 -16    0.21    0.08
  -2  -2  16    0.18    0.10
  -2  -2  15    0.94    0.21
   2   2 -15    1.16    0.17
   2   2 -14    0.58    0.11
  -2  -2  14    0.65    0.16
   2   2 -13   10.55    0.45
  -2  -2  13   10.24    0.62
   2   2 -12    3.46    0.25
  -2  -2  12    4.03    0.37
   2   2 -11    1.55    0.16
  -2  -2  11    1.53    0.22
   2   2 -10   11.57    0.42
  -2  -2  10   11.24    0.57
   2   2  -9   17.28    0.50
  -2  -2   9   16.86    0.67
   2   2  -8    2.54    0.19
  -2  -2   8    2.39    0.24
  -2  -2   7    1.25    0.16
   2   2  -7    1.06    0.12
   2   2  -6    0.25    0.03
   2   2  -6    0.33    0.07
  -2  -2   6    0.33    0.09
   2   2  -5   21.44    0.32
  -2  -2   5   21.83    0.26
  -2  -2   5   21.64    0.60
   2   2  -5   21.67    0.47
   2   2  -4    3.23    0.14
  -2  -2   4    3.31    0.12
   2   2  -4    3.70    0.24
  -2  -2   4    3.31    0.23
   2   2  -4    3.26    0.18
  -2  -2   3    0.26    0.04
   2   2  -3    0.28    0.07
   2   2  -3    0.32    0.05
  -2  -2   3    0.19    0.05
   2   2  -3    0.32    0.06
  -2  -2   2    0.32    0.04
   2   2  -2    0.30    0.05
  -2  -2   2    0.32    0.07
   2   2  -2    0.30    0.07
   2   2  -2    0.34    0.06
   2   2  -1   59.17    0.68
  -2  -2   1   59.53    0.62
  -2  -2   1   59.95    0.82
   2   2  -1   60.47    0.87
   2   2  -1   61.69    0.76
   2   2   0    0.17    0.05
  -2  -2   0    0.18    0.03
   2   2   0    0.22    0.05
  -2  -2   0    0.31    0.05
   2   2   0    0.21    0.05
  -2  -2   0    0.23    0.05
  -2  -2  -1    1.81    0.09
   2   2   1    1.82    0.13
  -2  -2  -1    1.97    0.13
  -2  -2  -1    1.90    0.15
   2   2   1    1.69    0.14
   2   2   1    1.99    0.14
   2   2   2    6.35    0.26
   2   2   2    6.22    0.28
  -2  -2  -2    6.79    0.30
   2   2   2    6.53    0.25
   2   2   3    3.40    0.22
   2   2   3    3.42    0.20
  -2  -2  -3    3.71    0.23
   2   2   3    3.34    0.18
   2   2   4   39.26    0.70
  -2  -2  -4   39.50    0.76
   2   2   4   39.91    0.63
   2   2   5   35.29    0.70
  -2  -2  -5   33.52    0.74
   2   2   5   33.97    0.58
   2   2   6    0.39    0.08
  -2  -2  -6    0.46    0.10
   2   2   6    0.52    0.08
   2   2   7    6.68    0.33
   2   2   7    6.61    0.26
   2   2   8    3.88    0.26
   2   2   8    3.78    0.20
   2   2   9    0.17    0.07
   2   2   9    0.10    0.04
   2   2  10    1.00    0.15
   2   2  11    0.06    0.05
  -2  -2 -11    0.05    0.05
   2   2  12    0.18    0.08
  -2  -2 -12    0.09    0.03
  -2  -2 -12    0.12    0.07
   2   2  13   -0.03    0.06
  -2  -2 -13    0.05    0.05
  -2  -2 -14    0.19    0.08
   2   2  14    0.22    0.08
   2   2  15    2.67    0.28
   2   2  16    2.44    0.28
   2   3 -17   -0.12    0.08
   2   3 -16    0.38    0.11
  -2  -3  16    0.40    0.14
   2   3 -15    1.40    0.19
  -2  -3  15    1.21    0.25
   2   3 -14    2.60    0.25
  -2  -3  14    2.23    0.32
   2   3 -13   -0.02    0.04
  -2  -3  13   -0.09    0.08
   2   3 -12    2.41    0.22
  -2  -3  12    2.53    0.31
   2   3 -11    1.08    0.15
  -2  -3  11    1.01    0.19
   2   3 -10   15.86    0.53
  -2  -3  10   15.41    0.70
   2   3  -9    0.35    0.08
  -2  -3   9    0.15    0.08
   2   3  -8    2.58    0.21
  -2  -3   8    2.51    0.26
   2   3  -7    2.14    0.09
  -2  -3   7    2.23    0.24
   2   3  -7    2.23    0.19
   2   3  -6    4.30    0.15
  -2  -3   6    4.56    0.32
   2   3  -6    4.03    0.24
   2   3  -5    1.83    0.11
  -2  -3   5    2.02    0.21
   2   3  -4    3.69    0.16
  -2  -3   4    3.49    0.15
  -2  -3   4    3.49    0.26
  -2  -3   3    0.04    0.04
   2   3  -3    0.02    0.02
  -2  -3   3    0.00    0.01
  -2  -3   3    0.02    0.05
  -2  -3   2    2.45    0.16
  -2  -3   2    2.39    0.14
  -2  -3   2    2.51    0.21
   2   3  -2    2.37    0.14
  -2  -3   1   62.98    0.75
   2   3  -1   62.76    0.77
  -2  -3   1   64.76    0.72
  -2  -3   1   62.51    1.00
  -2  -3   0    9.19    0.27
  -2  -3   0    9.78    0.29
   2   3   0    9.04    0.31
  -2  -3   0    9.22    0.38
  -2  -3  -1    0.00    0.04
  -2  -3  -1    0.04    0.02
  -2  -3  -1    0.03    0.02
   2   3   1    0.05    0.04
   2   3   2    4.90    0.25
  -2  -3  -2    5.05    0.29
   2   3   3    5.36    0.27
  -2  -3  -3    5.87    0.33
   2   3   4    0.47    0.04
   2   3   4    0.48    0.09
  -2  -3  -4    0.37    0.09
   2   3   5    8.62    0.18
   2   3   5    9.07    0.37
  -2  -3  -5    9.10    0.42
   2   3   5    8.93    0.22
   2   3   6    7.27    0.17
   2   3   6    7.78    0.36
  -2  -3  -6    7.37    0.40
  -2  -3  -7    0.83    0.14
   2   3   7    0.98    0.14
  -2  -3  -8    0.71    0.14
   2   3   8    0.68    0.12
   2   3   9    0.16    0.07
   2   3  10    3.28    0.28
   2   3  11   10.10    0.50
   2   3  12    1.54    0.21
   2   3  13    1.81    0.23
  -2  -3 -13    1.72    0.24
   2   3  14    0.22    0.09
  -2  -3 -14    0.24    0.09
   2   3  15    0.18    0.08
   2   3  16   -0.08    0.07
   2   3  17    1.84    0.26
   2   4 -15    0.02    0.05
  -2  -4  15    0.43    0.15
   2   4 -14    0.25    0.10
  -2  -4  14    0.42    0.15
   2   4 -13    7.81    0.43
  -2  -4  13    7.80    0.60
   2   4 -12    0.07    0.05
  -2  -4  12    0.09    0.07
  -2  -4  11    0.03    0.06
   2   4 -11    0.13    0.07
  -2  -4  10    0.77    0.17
   2   4 -10    0.92    0.14
   2   4  -9    0.00    0.04
  -2  -4   9    0.02    0.06
   2   4  -8    0.36    0.08
   2   4  -8    0.32    0.04
  -2  -4   8    0.29    0.10
   2   4  -7    0.81    0.08
   2   4  -7    0.69    0.11
  -2  -4   7    0.77    0.16
   2   4  -6    0.60    0.07
  -2  -4   6    0.62    0.13
   2   4  -6    0.65    0.11
   2   4  -5    0.06    0.03
  -2  -4   5    0.10    0.07
   2   4  -4   11.81    0.34
  -2  -4   4   11.83    0.55
   2   4  -3    2.20    0.15
  -2  -4   3    2.28    0.23
  -2  -4   2   26.92    0.60
   2   4  -2   27.00    0.54
  -2  -4   2   26.54    0.76
  -2  -4   1    3.74    0.21
  -2  -4   1    3.93    0.29
   2   4  -1    3.86    0.22
  -2  -4   0    9.09    0.31
   2   4   0    9.97    0.36
  -2  -4   0    9.52    0.45
   2   4   1    1.30    0.14
  -2  -4  -1    1.12    0.15
   2   4   2   -0.01    0.04
  -2  -4  -2    0.02    0.04
   2   4   3    1.79    0.17
   2   4   3    1.60    0.11
  -2  -4  -3    1.65    0.20
   2   4   4    1.99    0.12
   2   4   4    1.96    0.18
  -2  -4  -4    1.81    0.21
   2   4   5    0.01    0.03
   2   4   5    0.00    0.05
  -2  -4  -5    0.01    0.06
   2   4   6    0.15    0.03
   2   4   6    0.17    0.07
  -2  -4  -6    0.12    0.08
   2   4   6    0.17    0.04
   2   4   7    0.10    0.03
   2   4   7    0.15    0.07
  -2  -4  -7    0.01    0.05
   2   4   8    9.46    0.25
   2   4   8    9.15    0.45
  -2  -4  -8    9.22    0.52
  -2  -4  -9    0.32    0.11
   2   4   9    0.21    0.08
   2   4  10    3.93    0.32
   2   4  11    1.88    0.23
   2   4  12    0.03    0.05
   2   4  13    2.07    0.26
   2   4  14    1.10    0.20
   2   4  15    0.38    0.12
   2   4  16   -0.01    0.05
   2   5 -14    0.67    0.15
  -2  -5  14    0.99    0.24
  -2  -5  13    4.28    0.47
   2   5 -13    4.55    0.35
   2   5 -12    0.34    0.11
  -2  -5  12    0.09    0.09
   2   5 -11    1.25    0.18
  -2  -5  11    1.46    0.26
   2   5 -10    0.56    0.12
  -2  -5  10    0.72    0.18
   2   5  -9    0.84    0.14
  -2  -5   9    0.70    0.17
  -2  -5   8    7.41    0.52
   2   5  -8    7.59    0.41
   2   5  -7    1.83    0.14
  -2  -5   7    1.88    0.26
   2   5  -6    0.19    0.05
  -2  -5   6    0.08    0.07
   2   5  -5    6.05    0.26
  -2  -5   5    5.85    0.43
   2   5  -4    1.66    0.14
  -2  -5   4    1.61    0.23
   2   5  -3    1.46    0.14
  -2  -5   3    1.16    0.19
   2   5  -2    0.80    0.11
  -2  -5   2    0.74    0.16
   2   5  -1    9.86    0.38
  -2  -5   1    9.92    0.52
   2   5   0    3.49    0.23
  -2  -5   0    3.32    0.30
   2   5   1    1.14    0.14
  -2  -5  -1    1.28    0.19
   2   5   2    1.82    0.18
  -2  -5  -2    1.84    0.23
  -2  -5  -3    0.00    0.04
   2   5   3    0.00    0.02
   2   5   3    0.04    0.04
   2   5   4    0.41    0.07
  -2  -5  -4    0.39    0.12
   2   5   4    0.41    0.10
   2   5   5    1.53    0.12
   2   5   5    1.87    0.20
  -2  -5  -5    1.68    0.22
   2   5   6    0.03    0.03
  -2  -5  -6    0.05    0.07
   2   5   6   -0.04    0.06
   2   5   7    6.79    0.40
  -2  -5  -7    6.46    0.45
  -2  -5  -8    2.03    0.26
   2   5   8    1.78    0.21
  -2  -5  -9    0.73    0.17
   2   5   9    0.69    0.14
  -2  -5 -10    1.39    0.23
   2   5  10    1.35    0.20
   2   5  11    7.06    0.46
   2   5  12    1.32    0.21
   2   5  13    0.12    0.09
   2   5  14    0.27    0.12
  -2  -6  12    0.48    0.17
   2   6 -12    0.53    0.13
  -2  -6  11   -0.01    0.06
   2   6 -11    0.02    0.04
  -2  -6  10    1.13    0.23
   2   6 -10    0.80    0.15
  -2  -6   9    0.53    0.16
  -2  -6   8    6.46    0.53
  -2  -6   7    3.60    0.39
   2   6  -6    0.29    0.07
  -2  -6   6    0.39    0.14
   2   6  -5    1.48    0.15
  -2  -6   5    1.41    0.23
   2   6  -4    9.91    0.39
  -2  -6   4   10.02    0.59
   2   6  -3    1.51    0.16
  -2  -6   3    1.62    0.24
   2   6  -2    5.04    0.29
  -2  -6   2    5.21    0.42
   2   6  -1    2.51    0.21
  -2  -6   1    2.64    0.30
   2   6   0    0.47    0.10
  -2  -6   0    0.53    0.14
   2   6   1    0.43    0.10
  -2  -6  -1    0.50    0.14
   2   6   2    0.42    0.10
  -2  -6  -2    0.29    0.11
   2   6   3    0.14    0.07
  -2  -6  -3    0.33    0.12
   2   6   3    0.27    0.07
   2   6   4    6.77    0.39
  -2  -6  -4    6.27    0.47
  -2  -6  -5    0.51    0.14
   2   6   5    0.61    0.13
   2   6   6    1.72    0.21
  -2  -6  -6    1.72    0.26
   2   6   7    0.00    0.05
  -2  -6  -7    0.01    0.06
   2   6   8   10.40    0.54
  -2  -6  -8    9.41    0.60
   2   6   9    0.06    0.05
  -2  -6  -9    0.18    0.10
   2   6  10    2.15    0.26
  -2  -6 -10    1.66    0.27
  -2  -6 -11    0.31    0.12
   2   6  11    0.28    0.11
  -2  -7   9    0.28    0.13
  -2  -7   8    5.59    0.52
  -2  -7   7    2.16    0.32
  -2  -7   6    0.17    0.10
  -2  -7   5    0.63    0.17
   2   7  -5    0.62    0.11
   2   7  -4    0.02    0.04
  -2  -7   4    0.23    0.11
   2   7  -3    0.73    0.12
  -2  -7   3    1.12    0.22
   2   7  -2    0.41    0.10
  -2  -7   2    0.46    0.15
   2   7  -1    5.26    0.33
  -2  -7   1    5.63    0.47
   2   7   0    0.45    0.11
  -2  -7   0    0.39    0.14
   2   7   1    6.10    0.38
  -2  -7  -1    5.68    0.47
   2   7   2    1.31    0.18
  -2  -7  -2    1.56    0.26
   2   7   3    2.01    0.23
  -2  -7  -3    2.13    0.31
   2   7   4    3.04    0.29
  -2  -7  -4    3.17    0.36
   2   7   5    0.10    0.06
  -2  -7  -5    0.11    0.08
  -2  -7  -6    0.41    0.14
   2   7   6    0.55    0.13
   2   7   7    0.31    0.09
  -2  -7  -7    0.42    0.15
   2   7   8    1.68    0.24
  -2  -7  -8    1.63    0.27
   2   8  -4    1.23    0.17
  -2  -8   4    1.44    0.27
   2   8  -3    0.03    0.04
  -2  -8   3    0.27    0.13
   2   8  -2    0.22    0.09
  -2  -8   2    0.34    0.11
  -2  -8   1    0.48    0.15
   2   8  -1    0.20    0.08
  -2  -8   0    0.63    0.19
   2   8   0    0.55    0.13
   2   8   1    1.51    0.21
  -2  -8  -1    1.66    0.29
   2   8   2   17.71    0.71
  -2  -8  -2   18.47    0.94
   2   8   3    1.54    0.22
  -2  -8  -3    1.13    0.24
   2   8   4    4.11    0.36
   3  -9  -3   -0.11    0.09
   3  -9  -2    0.28    0.13
   3  -9  -1    0.07    0.08
   3  -9   0   -0.07    0.07
   3  -9   1    0.68    0.19
   3  -9   2    0.11    0.08
   3  -9   3    0.06    0.10
   3  -8  -9    6.62    0.53
  -3   8   8    6.62    0.49
   3  -8  -8    6.01    0.50
  -3   8   7    0.28    0.11
   3  -8  -7   -0.07    0.08
  -3   8   6    0.08    0.07
   3  -8  -6    0.02    0.07
  -3   8   5    1.65    0.25
   3  -8  -5    1.74    0.27
  -3   8   5    1.41    0.20
  -3   8   4    0.60    0.15
   3  -8  -4    0.64    0.17
  -3   8   4    0.44    0.11
  -3   8   3    0.61    0.16
   3  -8  -3    0.47    0.15
  -3   8   3    0.57    0.13
  -3   8   2    4.49    0.41
  -3   8   2    4.55    0.35
   3  -8  -2    4.67    0.43
  -3   8   1    0.41    0.14
   3  -8  -1    0.31    0.12
  -3   8   0   -0.05    0.08
   3  -8   0    0.09    0.08
   3  -8   1   -0.01    0.07
  -3   8  -1   -0.05    0.08
  -3   8  -2    6.54    0.49
   3  -8   2    5.76    0.47
  -3   8  -3   12.58    0.67
  -3   8  -3   12.21    0.47
   3  -8   3   10.63    0.65
  -3   8  -4   16.08    0.76
   3  -8   4   15.98    0.81
  -3   8  -4   16.43    0.57
  -3   8  -5   -0.13    0.09
  -3   8  -5    0.10    0.06
  -3   8  -6    0.95    0.15
   3  -8   6    1.15    0.23
  -3   8  -7    0.34    0.09
   3  -8   7    0.49    0.17
  -3   8  -8    1.44    0.19
   3  -8   8    1.37    0.26
   3  -7 -10    0.05    0.07
  -3   7  10   -0.13    0.07
  -3   7   9    4.58    0.35
   3  -7  -9    3.17    0.34
  -3   7   8    3.65    0.31
   3  -7  -8    3.71    0.36
   3  -7  -7    0.16    0.08
  -3   7   7    0.10    0.07
  -3   7   6    5.11    0.35
   3  -7  -6    4.43    0.38
   3  -7  -5    0.86    0.17
  -3   7   5    1.00    0.16
   3  -7  -4    2.05    0.26
  -3   7   4    2.43    0.28
  -3   7   3    3.34    0.33
   3  -7  -3    3.65    0.35
  -3   7   2    0.32    0.11
   3  -7  -2    0.27    0.10
  -3   7   1    0.21    0.10
   3  -7  -1    0.19    0.09
  -3   7   0    0.13    0.09
   3  -7   0   -0.03    0.07
  -3   7   0    0.06    0.04
  -3   7  -1    1.67    0.23
  -3   7  -1    1.45    0.14
   3  -7   1    1.33    0.21
  -3   7  -2    0.01    0.04
   3  -7   2   -0.08    0.09
  -3   7  -2    0.01    0.07
  -3   7  -3    0.43    0.12
   3  -7   3    0.38    0.13
  -3   7  -3    0.46    0.09
  -3   7  -4    1.18    0.19
   3  -7   4    1.13    0.20
  -3   7  -4    1.21    0.15
  -3   7  -5    1.67    0.24
   3  -7   5    1.24    0.22
  -3   7  -5    1.51    0.17
  -3   7  -6    0.82    0.17
  -3   7  -6    0.80    0.13
   3  -7   6    0.69    0.17
  -3   7  -7    2.83    0.31
   3  -7   7    2.73    0.35
  -3   7  -7    2.58    0.24
  -3   7  -8    5.60    0.44
   3  -7   8    5.11    0.48
  -3   7  -8    5.74    0.37
  -3   7  -9    0.12    0.07
   3  -7   9   -0.06    0.08
  -3   7 -10    0.66    0.15
   3  -7  10    0.46    0.16
   3  -7  11    0.07    0.10
  -3   6  14    3.82    0.33
  -3   6  13    0.10    0.07
  -3   6  12    0.66    0.13
   3  -6 -12    0.97    0.19
  -3   6  11    0.49    0.12
  -3   6  10    0.72    0.14
  -3   6   9    2.25    0.23
   3  -6  -9    2.21    0.27
   3  -6  -8    2.11    0.25
  -3   6   8    2.42    0.24
   3  -6  -7    0.45    0.12
  -3   6   7    0.63    0.12
   3  -6  -6    0.82    0.16
   3  -6  -5    0.50    0.12
   3  -6  -4    2.75    0.27
  -3   6   3    1.09    0.08
   3  -6  -3    0.61    0.13
  -3   6   2   10.87    0.53
   3  -6  -2   11.25    0.54
  -3   6   2   11.60    0.29
  -3   6   1    0.31    0.06
  -3   6   1    0.22    0.09
   3  -6  -1    0.27    0.09
  -3   6   0    4.69    0.34
  -3   6   0    4.47    0.22
   3  -6   0    4.37    0.34
  -3   6  -1    0.26    0.10
   3  -6   1    0.20    0.09
  -3   6  -2    0.04    0.06
   3  -6   2   -0.01    0.05
  -3   6  -3    2.49    0.26
   3  -6   3    3.83    0.33
  -3   6  -4   10.27    0.51
   3  -6   4   10.01    0.55
  -3   6  -5    0.27    0.10
   3  -6   5    0.25    0.11
  -3   6  -6    2.10    0.25
   3  -6   6    2.34    0.29
  -3   6  -7    4.62    0.37
   3  -6   7    5.14    0.44
   3  -6   8    0.10    0.09
  -3   6  -8    0.01    0.06
   3  -6   9    0.29    0.13
   3  -6  10    0.13    0.10
  -3   6 -11    0.37    0.12
   3  -6  11    0.26    0.12
   3  -6  12    1.11    0.24
  -3   6 -12    1.35    0.21
   3  -6  13    3.70    0.43
  -3   5  14    2.06    0.22
   3  -5 -14    2.10    0.30
   3  -5 -13    0.37    0.12
  -3   5  13    0.35    0.09
  -3   5  12    1.24    0.17
   3  -5 -12    1.07    0.21
   3  -5 -11    0.88    0.18
  -3   5  11    0.95    0.14
  -3   5  10    3.77    0.28
  -3   5   9    0.02    0.05
  -3   5   8    1.47    0.17
   3  -5  -8    1.60    0.21
   3  -5  -7    0.04    0.05
   3  -5  -6    0.29    0.10
  -3   5   5   15.44    0.17
   3  -5  -5   18.78    0.63
  -3   5   4   16.12    0.25
   3  -5  -4   16.69    0.58
   3  -5  -3   17.65    0.61
   3  -5  -2   -0.01    0.04
   3  -5  -1    2.08    0.20
  -3   5   0    0.38    0.10
   3  -5   0    0.35    0.09
  -3   5  -1    2.87    0.25
   3  -5   1    2.99    0.25
  -3   5  -2    2.33    0.23
   3  -5   2    2.26    0.22
  -3   5  -3    2.23    0.22
   3  -5   3    2.65    0.25
  -3   5  -4    4.20    0.30
   3  -5   4    4.92    0.35
  -3   5  -5    9.19    0.45
   3  -5   5    9.90    0.52
  -3   5  -6    0.72    0.14
   3  -5   6    0.70    0.14
  -3   5  -7    8.76    0.46
   3  -5   7    8.85    0.53
  -3   5  -8    1.95    0.23
   3  -5   8    2.34    0.28
   3  -5   9   12.11    0.65
   3  -5  10   -0.03    0.06
   3  -5  11    0.99    0.21
   3  -5  12   -0.09    0.08
   3  -5  13    1.48    0.27
   3  -5  14    0.26    0.14
   3  -4 -16    3.82    0.39
   3  -4 -15    2.45    0.31
   3  -4 -14    2.67    0.32
  -3   4  14    2.99    0.24
   3  -4 -13    1.28    0.22
  -3   4  13    0.93    0.13
   3  -4 -12    0.58    0.15
  -3   4  12    0.41    0.09
   3  -4 -11    0.07    0.06
  -3   4  11   -0.02    0.04
  -3   4  10    7.57    0.36
   3  -4 -10    9.02    0.54
  -3   4   9    3.45    0.24
   3  -4  -9    4.51    0.37
   3  -4  -7    1.18    0.16
   3  -4  -6    3.54    0.26
   3  -4  -5    4.52    0.28
   3  -4  -4    5.27    0.29
  -3   4   4    5.10    0.30
   3  -4  -3    0.69    0.11
  -3   4   3    0.68    0.11
   3  -4  -2   13.92    0.46
  -3   4   2   14.00    0.48
   3  -4  -1    2.11    0.18
  -3   4   1    1.84    0.17
  -3   4   0    8.73    0.38
   3  -4   0    8.73    0.36
  -3   4  -1    1.49    0.17
   3  -4   1    1.52    0.16
  -3   4  -1    1.47    0.16
  -3   4  -2    4.43    0.28
   3  -4   2    4.89    0.29
  -3   4  -2    5.17    0.30
  -3   4  -3    2.53    0.21
   3  -4   3    2.91    0.23
   3  -4   4   10.28    0.46
  -3   4  -4   10.24    0.43
  -3   4  -5    2.10    0.20
   3  -4   5    2.45    0.24
  -3   4  -6    0.44    0.11
   3  -4   6    0.40    0.11
  -3   4  -7   14.09    0.54
   3  -4   7   14.67    0.62
  -3   4  -8    0.31    0.10
   3  -4   8    0.33    0.11
   3  -4   9    0.74    0.15
   3  -4  10    0.55    0.15
   3  -4  11   -0.22    0.10
   3  -4  12    2.32    0.31
   3  -4  13    6.00    0.51
   3  -4  14    0.15    0.10
   3  -4  15    0.21    0.08
   3  -3 -17    4.53    0.41
   3  -3 -16    0.53    0.14
   3  -3 -15    3.40    0.35
   3  -3 -14    2.35    0.29
   3  -3 -13   -0.06    0.06
  -3   3  13   -0.01    0.03
   3  -3 -12    2.85    0.31
  -3   3  12    2.88    0.20
  -3   3  11    1.00    0.12
   3  -3 -11    1.20    0.20
  -3   3  10    0.21    0.06
   3  -3 -10    0.21    0.09
   3  -3  -9    0.73    0.15
  -3   3   9    0.20    0.06
   3  -3  -8   10.30    0.52
   3  -3  -7    0.17    0.08
  -3   3   7    0.11    0.02
  -3   3   6    8.36    0.19
  -3   3   6    8.24    0.36
   3  -3  -6    9.19    0.46
   3  -3  -5   32.36    0.68
  -3   3   5   29.93    0.66
   3  -3  -4   14.13    0.41
  -3   3   4   13.37    0.42
  -3   3   3   24.08    0.53
   3  -3  -3   24.26    0.51
   3  -3  -2    3.82    0.20
  -3   3   2    3.61    0.20
   3  -3  -1    3.82    0.19
  -3   3   1    3.66    0.20
   3  -3   0    2.38    0.16
  -3   3   0    2.38    0.16
   3  -3   1    4.65    0.23
  -3   3  -1    4.62    0.23
  -3   3  -2    2.79    0.20
   3  -3   2    3.15    0.20
  -3   3  -3    0.05    0.04
   3  -3   3    0.00    0.03
  -3   3  -4    1.95    0.17
   3  -3   4    2.07    0.19
  -3   3  -5    0.29    0.08
   3  -3   5    0.43    0.10
  -3   3  -6    2.82    0.22
   3  -3   6    2.76    0.24
   3  -3   7    2.52    0.24
  -3   3  -7    2.72    0.22
   3  -3   8    0.20    0.07
   3  -3   9   10.96    0.55
   3  -3  10    1.85    0.24
   3  -3  11    0.37    0.12
   3  -3  12    2.39    0.30
   3  -3  13   -0.07    0.08
   3  -3  14   -0.06    0.07
   3  -3  15    0.35    0.15
   3  -3  16    0.02    0.12
   3  -2 -17    0.22    0.09
   3  -2 -16    9.00    0.54
   3  -2 -15    0.03    0.05
   3  -2 -14    6.31    0.44
   3  -2 -13    1.99    0.24
  -3   2  13    1.97    0.15
   3  -2 -12    0.03    0.05
  -3   2  12   -0.04    0.03
  -3   2  11    0.83    0.09
   3  -2 -11    0.95    0.17
   3  -2 -10    3.60    0.30
  -3   2  10    3.27    0.18
   3  -2  -9    2.13    0.23
   3  -2  -8   10.37    0.48
  -3   2   8    9.71    0.24
   3  -2  -7    0.66    0.13
  -3   2   7    0.59    0.06
  -3   2   7    0.59    0.10
  -3   2   6    1.58    0.10
  -3   2   6    1.54    0.14
  -3   2   5    3.59    0.20
  -3   2   4   23.10    0.45
   3  -2  -3    0.02    0.02
  -3   2   3    0.01    0.02
  -3   2   3   -0.01    0.03
   3  -2  -2   11.16    0.25
  -3   2   2    9.47    0.24
   3  -2  -2   11.05    0.38
  -3   2   2   10.97    0.39
  -3   2   1    2.16    0.11
   3  -2  -1    2.41    0.17
   3  -2  -1    2.32    0.11
  -3   2   0   16.68    0.31
   3  -2   0   18.22    0.44
   3  -2   0   17.69    0.31
   3  -2   1   10.06    0.31
   3  -2   1   10.00    0.26
   3  -2   2    0.84    0.09
  -3   2  -3    8.37    0.30
   3  -2   3    8.79    0.31
   3  -2   3    8.07    0.24
   3  -2   3    8.57    0.36
  -3   2  -4   21.82    0.50
   3  -2   4   21.09    0.52
   3  -2   4   21.20    0.36
   3  -2   4   21.45    0.58
  -3   2  -5   11.13    0.37
   3  -2   5   11.39    0.24
   3  -2   5   11.62    0.44
   3  -2   6    5.84    0.15
  -3   2  -6    6.40    0.29
   3  -2   6    6.22    0.32
  -3   2  -7    0.92    0.12
   3  -2   7    1.21    0.15
   3  -2   8    0.71    0.12
   3  -2   9    0.06    0.05
   3  -2  10    0.07    0.05
   3  -2  11    0.69    0.12
   3  -2  12    0.13    0.06
   3  -2  13    3.09    0.27
   3  -2  14    0.11    0.06
   3  -1 -17    1.29    0.26
   3  -1 -16    0.08    0.09
   3  -1 -15    0.42    0.15
   3  -1 -14    1.03    0.17
   3  -1 -14    1.11    0.22
   3  -1 -13    5.27    0.37
   3  -1 -13    5.09    0.43
   3  -1 -12    0.18    0.07
  -3   1  12    0.19    0.04
   3  -1 -12    0.09    0.08
  -3   1  11    0.07    0.03
   3  -1 -11    0.04    0.04
   3  -1 -11    0.14    0.07
  -3   1  10    0.52    0.06
   3  -1 -10    0.53    0.11
   3  -1 -10    0.57    0.13
   3  -1  -9    5.58    0.34
   3  -1  -9    5.24    0.38
   3  -1  -9    4.96    0.16
  -3   1   9    5.80    0.22
   3  -1  -8    4.22    0.29
  -3   1   8    4.18    0.25
  -3   1   8    4.50    0.19
   3  -1  -8    4.23    0.33
   3  -1  -8    3.91    0.16
  -3   1   8    3.74    0.20
  -3   1   7    6.72    0.23
   3  -1  -7    6.05    0.21
  -3   1   7    6.59    0.29
  -3   1   7    6.14    0.26
  -3   1   6    1.34    0.10
  -3   1   6    1.44    0.13
   3  -1  -6    1.24    0.10
  -3   1   6    1.28    0.12
  -3   1   5    6.94    0.24
   3  -1  -5    7.10    0.25
  -3   1   5    7.45    0.30
  -3   1   4    4.10    0.22
  -3   1   4    4.20    0.27
   3  -1  -4    3.94    0.20
  -3   1   4    3.96    0.16
  -3   1   3    0.32    0.07
  -3   1   3    0.27    0.07
  -3   1   3    0.27    0.04
   3  -1  -3    0.22    0.05
  -3   1   2   25.42    0.56
   3  -1  -2   25.78    0.55
  -3   1   2   26.44    0.60
   3  -1  -2   25.24    0.53
  -3   1   1   20.78    0.51
   3  -1  -1   20.78    0.47
   3  -1  -1   20.84    0.50
   3  -1  -1   20.84    0.50
   3  -1   0   61.68    0.77
   3  -1   0   60.84    0.87
   3  -1   1    5.42    0.27
   3  -1   1    5.38    0.21
   3  -1   1    4.80    0.14
   3  -1   2    1.69    0.16
   3  -1   2    1.73    0.11
   3  -1   3   13.65    0.44
  -3   1  -3   14.30    0.34
   3  -1   3   14.42    0.30
   3  -1   4    2.49    0.20
  -3   1  -4    2.34    0.14
  -3   1  -5    0.48    0.07
   3  -1   5    0.47    0.09
   3  -1   6   30.87    0.72
  -3   1  -6   31.06    0.54
   3  -1   7    9.90    0.32
   3  -1   7    9.86    0.42
   3  -1   8    3.33    0.25
   3  -1   8    3.59    0.20
   3  -1   9    0.50    0.08
  -3   1  -9    0.67    0.08
   3  -1   9    0.61    0.11
   3  -1  10    2.20    0.22
  -3   1 -10    2.34    0.13
   3  -1  11   -0.01    0.03
   3  -1  12   17.63    0.64
   3  -1  13    0.05    0.04
   3  -1  14   -0.03    0.04
   3  -1  15    0.01    0.04
   3   0 -17    0.41    0.17
   3   0 -16    6.19    0.54
   3   0 -15    0.96    0.21
   3   0 -14    2.44    0.32
   3   0 -13    2.58    0.32
   3   0 -12   10.38    0.60
  -3   0  12   10.15    0.33
   3   0 -11    0.05    0.06
  -3   0  11    0.12    0.02
  -3   0  11    0.08    0.03
  -3   0  10    0.37    0.04
  -3   0  10    0.38    0.05
   3   0 -10    0.48    0.13
  -3   0  10    0.46    0.08
  -3   0   9    5.93    0.20
   3   0  -9    5.94    0.40
  -3   0   8    0.00    0.01
   3   0  -8    0.03    0.06
  -3   0   7    0.26    0.05
  -3   0   7    0.28    0.05
  -3   0   6    7.11    0.24
  -3   0   6    7.57    0.26
  -3   0   5    3.38    0.17
  -3   0   5    3.37    0.17
  -3   0   4    6.24    0.24
  -3   0   4    6.78    0.31
  -3   0   4    6.60    0.23
  -3   0   3    4.10    0.20
  -3   0   3    4.37    0.23
  -3   0   3    4.50    0.16
   3   0  -3    4.55    0.27
   3   0  -3    4.44    0.21
  -3   0   2    0.04    0.03
   3   0  -2    0.04    0.03
  -3   0   2    0.07    0.03
  -3   0   2    0.05    0.03
  -3   0   2    0.06    0.02
  -3   0   2    0.03    0.03
   3   0  -1    3.92    0.21
  -3   0   1    3.85    0.20
  -3   0   1    4.09    0.21
  -3   0   1    4.09    0.10
  -3   0   1    3.90    0.20
  -3   0   1    4.13    0.21
   3   0   0   68.95    0.90
  -3   0   0   68.29    0.85
  -3   0   0   69.91    0.81
  -3   0   0   68.86    0.44
   3   0   0   68.34    0.49
  -3   0   0   67.75    0.79
  -3   0   0   68.56    0.91
   3   0   1    3.32    0.21
  -3   0  -1    3.43    0.17
   3   0   1    3.30    0.12
  -3   0  -1    2.98    0.15
  -3   0  -1    3.42    0.21
   3   0   2    2.63    0.19
  -3   0  -2    2.62    0.14
   3   0   2    3.03    0.15
  -3   0  -2    2.62    0.19
  -3   0  -3    0.53    0.06
  -3   0  -3    0.24    0.04
   3   0   3    0.40    0.09
   3   0   3    0.38    0.07
   3   0   4    3.30    0.22
  -3   0  -4    3.04    0.13
  -3   0  -4    3.04    0.12
  -3   0  -4    3.08    0.22
   3   0   4    3.19    0.19
  -3   0  -5    0.52    0.05
   3   0   5    0.64    0.10
   3   0   5    0.58    0.09
  -3   0  -5    0.57    0.08
  -3   0  -5    0.35    0.09
   3   0   6    1.10    0.15
   3   0   6    0.01    0.02
  -3   0  -6    0.90    0.10
  -3   0  -6    1.98    0.20
  -3   0  -6    1.06    0.05
   3   0   7    5.37    0.31
  -3   0  -7    5.57    0.23
  -3   0  -7    5.64    0.33
   3   0   8    1.33    0.10
   3   0   8    1.28    0.16
  -3   0  -8    1.36    0.11
  -3   0  -8    1.43    0.17
   3   0   9    0.00    0.03
   3   0   9   -0.02    0.04
  -3   0  -9    0.05    0.06
   3   0  10    1.01    0.10
   3   0  10    0.97    0.15
   3   0  11   -0.01    0.04
   3   0  12    4.03    0.31
   3   0  13    0.29    0.10
   3   0  14    2.35    0.26
   3   0  15    0.64    0.14
   3   1 -16    0.13    0.10
   3   1 -15   -0.03    0.07
   3   1 -14    3.51    0.39
   3   1 -13    0.09    0.07
   3   1 -12    1.31    0.23
   3   1 -11    3.03    0.32
  -3  -1  11    3.28    0.19
   3   1 -10    0.50    0.13
  -3  -1  10    0.56    0.08
   3   1  -9    5.40    0.38
  -3  -1   9    6.16    0.38
  -3  -1   9    5.64    0.25
  -3  -1   8    4.01    0.11
  -3  -1   8    4.59    0.23
   3   1  -8    4.72    0.35
  -3  -1   8    4.37    0.31
  -3  -1   7    5.10    0.15
  -3  -1   7    5.41    0.31
   3   1  -7    5.08    0.34
  -3  -1   7    5.22    0.25
  -3  -1   6    0.83    0.07
   3   1  -6    0.84    0.13
  -3  -1   6    0.81    0.10
  -3  -1   6    0.83    0.12
  -3  -1   6    0.85    0.08
  -3  -1   5    9.68    0.25
  -3  -1   5    9.77    0.36
  -3  -1   5   10.46    0.35
  -3  -1   5   10.36    0.30
   3   1  -5    9.73    0.28
   3   1  -4    1.39    0.11
  -3  -1   4    1.36    0.10
  -3  -1   4    1.40    0.13
  -3  -1   4    1.46    0.13
  -3  -1   4    1.38    0.12
  -3  -1   4    1.45    0.12
   3   1  -3    6.62    0.25
  -3  -1   3    6.29    0.23
  -3  -1   3    7.09    0.32
  -3  -1   3    6.84    0.26
   3   1  -3    7.15    0.33
  -3  -1   3    6.55    0.28
  -3  -1   3    6.26    0.27
   3   1  -2   18.17    0.44
  -3  -1   2   18.62    0.41
  -3  -1   2   19.87    0.51
  -3  -1   2   19.61    0.40
   3   1  -2   17.95    0.40
  -3  -1   2   18.61    0.48
   3   1  -2   19.43    0.51
   3   1  -1    1.54    0.13
  -3  -1   1    1.60    0.12
  -3  -1   1    1.55    0.11
   3   1  -1    1.43    0.11
   3   1  -1    1.65    0.14
  -3  -1   1    1.49    0.14
   3   1   0   55.55    0.81
  -3  -1   0   57.17    0.77
  -3  -1   0   59.06    0.67
   3   1   0   57.22    0.69
  -3  -1   0   54.91    0.89
   3   1   0   56.95    0.70
   3   1   1    3.46    0.21
  -3  -1  -1    3.28    0.19
  -3  -1  -1    3.34    0.17
   3   1   1    3.28    0.17
  -3  -1  -1    3.63    0.24
   3   1   2   12.75    0.41
   3   1   2   12.79    0.35
  -3  -1  -2   12.84    0.46
  -3  -1  -2   12.65    0.35
   3   1   3    4.81    0.26
  -3  -1  -3    4.83    0.23
   3   1   3    5.09    0.25
  -3  -1  -3    4.88    0.29
   3   1   4   10.71    0.40
  -3  -1  -4   11.34    0.46
   3   1   5    0.86    0.12
  -3  -1  -5    0.80    0.13
   3   1   6    1.79    0.18
  -3  -1  -6    1.70    0.19
   3   1   7    0.17    0.06
  -3  -1  -7    0.16    0.03
  -3  -1  -7    0.20    0.08
   3   1   8    5.58    0.33
  -3  -1  -8    5.61    0.18
  -3  -1  -8    5.50    0.35
   3   1   9    0.98    0.08
   3   1   9    1.07    0.15
  -3  -1  -9    1.13    0.10
  -3  -1  -9    1.19    0.17
  -3  -1 -10    0.22    0.03
  -3  -1 -10    0.30    0.06
   3   1  10    0.18    0.07
  -3  -1 -10    0.31    0.10
  -3  -1 -11    0.05    0.04
  -3  -1 -11    0.04    0.06
   3   1  12   17.76    0.68
  -3  -1 -12   16.83    0.67
   3   1  13    0.81    0.15
  -3  -1 -13    0.91    0.17
   3   1  14   -0.13    0.07
  -3  -1 -14    0.06    0.05
   3   1  15    0.39    0.11
   3   1  16    5.12    0.41
  -3  -2  17    0.65    0.18
   3   2 -16    0.05    0.07
  -3  -2  16    0.03    0.05
   3   2 -15    1.48    0.27
  -3  -2  15    1.11    0.24
   3   2 -14    1.71    0.27
  -3  -2  14    1.32    0.23
  -3  -2  13    5.17    0.45
  -3  -2  12    1.15    0.21
  -3  -2  11    3.24    0.33
  -3  -2  10    0.89    0.17
  -3  -2   9    1.87    0.23
  -3  -2   9    1.94    0.09
  -3  -2   8    3.18    0.27
  -3  -2   8    3.31    0.16
  -3  -2   7   12.06    0.19
  -3  -2   7   12.08    0.50
   3   2  -7   12.06    0.24
   3   2  -6    3.53    0.16
  -3  -2   6    3.33    0.12
  -3  -2   6    3.35    0.26
  -3  -2   6    3.47    0.20
   3   2  -5    0.04    0.03
  -3  -2   5    0.03    0.03
  -3  -2   5    0.02    0.02
  -3  -2   5    0.01    0.03
   3   2  -4    8.65    0.29
  -3  -2   4    8.40    0.24
  -3  -2   4    9.74    0.39
  -3  -2   4    8.36    0.31
   3   2  -3   29.55    0.54
  -3  -2   3   27.90    0.46
  -3  -2   3   28.62    0.64
   3   2  -3   27.34    0.63
  -3  -2   3   29.72    0.59
   3   2  -2    0.69    0.09
  -3  -2   2    0.68    0.08
  -3  -2   2    0.51    0.09
   3   2  -2    0.63    0.10
   3   2  -1   21.33    0.50
  -3  -2   1   22.18    0.45
  -3  -2   1   22.37    0.52
   3   2  -1   21.15    0.54
   3   2   0   34.84    0.66
  -3  -2   0   34.98    0.59
   3   2   0   35.46    0.69
  -3  -2   0   36.20    0.66
  -3  -2  -1    0.03    0.02
   3   2   1    0.01    0.03
  -3  -2  -1    0.04    0.03
  -3  -2  -1    0.05    0.04
   3   2   1    0.01    0.02
   3   2   1    0.00    0.03
  -3  -2  -2   20.63    0.23
   3   2   2   21.16    0.55
  -3  -2  -2   22.30    0.56
   3   2   2   20.86    0.54
   3   2   3    4.31    0.26
  -3  -2  -3    4.73    0.27
   3   2   4   15.29    0.50
  -3  -2  -4   15.71    0.50
   3   2   5   49.04    0.93
  -3  -2  -5   47.51    0.92
   3   2   6    3.01    0.24
  -3  -2  -6    2.38    0.22
   3   2   7    0.90    0.14
   3   2   8    0.41    0.10
   3   2   9   13.84    0.57
  -3  -2  -9   13.26    0.62
   3   2  10    0.00    0.06
  -3  -2 -10   -0.04    0.06
   3   2  11    3.17    0.29
  -3  -2 -11    2.90    0.30
   3   2  12    4.45    0.36
  -3  -2 -12    4.60    0.38
   3   2  13    0.00    0.06
  -3  -2 -13    0.09    0.06
   3   2  14    3.36    0.33
  -3  -2 -14    3.02    0.31
   3   2  15   -0.04    0.05
  -3  -2 -15    0.08    0.05
   3   2  16    0.89    0.18
  -3  -3  16   -0.10    0.08
  -3  -3  15    0.81    0.20
  -3  -3  14    0.67    0.18
  -3  -3  13    1.15    0.23
  -3  -3  12    0.47    0.15
  -3  -3  11    3.22    0.34
  -3  -3  10    0.21    0.10
  -3  -3   9    5.04    0.39
  -3  -3   8    5.93    0.40
   3   3  -8    5.88    0.14
   3   3  -7   28.05    0.43
  -3  -3   7   27.84    0.84
   3   3  -6    2.77    0.15
  -3  -3   6    2.67    0.13
  -3  -3   6    2.94    0.26
   3   3  -5    1.53    0.12
  -3  -3   5    1.49    0.10
  -3  -3   5    1.49    0.18
   3   3  -4    1.10    0.11
  -3  -3   4    1.04    0.09
  -3  -3   4    1.05    0.15
   3   3  -3    0.71    0.10
  -3  -3   3    0.59    0.11
  -3  -3   3    0.53    0.07
   3   3  -2    8.17    0.32
  -3  -3   2    7.63    0.29
  -3  -3   2    8.03    0.27
  -3  -3   2    7.77    0.38
   3   3  -1    1.31    0.13
  -3  -3   1    1.24    0.11
  -3  -3   1    1.39    0.16
   3   3   0    7.85    0.33
  -3  -3   0    7.64    0.25
  -3  -3   0    7.31    0.35
  -3  -3  -1    6.20    0.20
  -3  -3  -1    6.77    0.34
   3   3   1    6.29    0.31
   3   3   2    0.08    0.05
  -3  -3  -2    0.05    0.05
   3   3   3    2.38    0.20
  -3  -3  -3    2.63    0.23
   3   3   4    9.60    0.42
  -3  -3  -4   10.17    0.45
   3   3   5    0.00    0.05
  -3  -3  -5   -0.01    0.05
   3   3   6    9.54    0.45
  -3  -3  -6    8.70    0.45
   3   3   7    0.63    0.12
  -3  -3  -7    0.79    0.15
   3   3   8    6.20    0.39
  -3  -3  -8    5.87    0.40
   3   3   9    2.42    0.25
   3   3  10    0.07    0.04
   3   3  11    1.03    0.18
   3   3  12    8.24    0.51
  -3  -3 -12    9.34    0.59
   3   3  13    0.44    0.12
  -3  -3 -13    0.27    0.11
   3   3  14    0.20    0.08
  -3  -3 -14    0.22    0.09
   3   3  15    1.05    0.21
  -3  -3 -15    0.91    0.20
   3   3  16    3.62    0.37
  -3  -4  15    2.72    0.38
  -3  -4  14    2.17    0.34
  -3  -4  13    2.54    0.35
  -3  -4  12    0.12    0.09
  -3  -4  11    0.01    0.05
  -3  -4  10    1.05    0.20
  -3  -4   9    8.19    0.53
  -3  -4   8    2.34    0.28
   3   4  -7   33.46    0.55
  -3  -4   7   33.91    1.01
  -3  -4   6    3.44    0.32
   3   4  -6    3.34    0.19
   3   4  -5    0.00    0.03
  -3  -4   5    0.05    0.06
   3   4  -4    4.78    0.25
  -3  -4   4    4.83    0.22
  -3  -4   4    4.67    0.34
   3   4  -3   14.57    0.45
  -3  -4   3   14.89    0.60
   3   4  -2    0.31    0.07
  -3  -4   2    0.42    0.10
  -3  -4   1    0.02    0.03
   3   4  -1    0.05    0.05
  -3  -4   1    0.02    0.05
  -3  -4   0   16.40    0.41
   3   4   0   17.62    0.54
  -3  -4   0   16.98    0.61
  -3  -4  -1    6.60    0.24
  -3  -4  -1    7.35    0.40
   3   4   1    7.06    0.35
   3   4   2    1.45    0.17
  -3  -4  -2    1.39    0.19
   3   4   3   10.38    0.45
  -3  -4  -3   10.72    0.51
   3   4   4    0.56    0.12
  -3  -4  -4    0.36    0.11
   3   4   5   23.66    0.72
  -3  -4  -5   20.48    0.73
   3   4   6    2.29    0.24
  -3  -4  -6    2.07    0.24
   3   4   7    0.97    0.16
  -3  -4  -7    0.96    0.17
   3   4   8    0.17    0.08
  -3  -4  -8    0.14    0.08
   3   4   9   10.54    0.54
  -3  -4  -9    9.83    0.57
   3   4  10    0.58    0.15
   3   4  11    1.40    0.22
   3   4  12    0.47    0.14
   3   4  13    0.00    0.08
   3   4  14   -0.05    0.06
  -3  -4 -14    0.08    0.08
  -3  -4 -15    2.69    0.35
  -3  -5  13    0.28    0.13
  -3  -5  12    0.56    0.18
  -3  -5  11    5.13    0.49
  -3  -5  10    7.10    0.55
  -3  -5   9    0.12    0.09
  -3  -5   8    1.19    0.21
  -3  -5   7   12.48    0.67
   3   5  -6    2.21    0.17
  -3  -5   6    1.94    0.26
   3   5  -5    1.36    0.14
  -3  -5   5    1.74    0.24
   3   5  -4    0.03    0.03
  -3  -5   4    0.01    0.05
   3   5  -3    0.31    0.08
  -3  -5   3    0.08    0.05
   3   5  -2    0.02    0.04
  -3  -5   2    0.04    0.06
   3   5  -1    5.85    0.33
  -3  -5   1    6.29    0.42
   3   5   0    5.64    0.33
  -3  -5   0    5.35    0.39
   3   5   1    0.35    0.09
  -3  -5  -1    0.25    0.09
   3   5   2   13.04    0.52
  -3  -5  -2   13.97    0.64
   3   5   3    5.25    0.34
  -3  -5  -3    5.34    0.40
   3   5   4    7.92    0.43
  -3  -5  -4    7.87    0.49
   3   5   5   10.26    0.50
  -3  -5  -5    9.92    0.55
   3   5   6    0.02    0.06
  -3  -5  -6    0.04    0.08
   3   5   7    1.28    0.19
  -3  -5  -7    1.03    0.19
   3   5   8    0.47    0.12
  -3  -5  -8    0.32    0.12
   3   5   9    0.35    0.12
  -3  -5  -9    0.28    0.12
   3   5  10    0.30    0.13
  -3  -5 -10    0.23    0.11
   3   5  11    2.43    0.30
   3   5  12    1.72    0.26
  -3  -6  11    5.51    0.54
  -3  -6  10    0.94    0.21
  -3  -6   9   24.11    1.05
  -3  -6   8    4.36    0.44
  -3  -6   7    6.71    0.53
  -3  -6   6    1.27    0.23
   3   6  -5    0.12    0.05
  -3  -6   5    0.04    0.07
   3   6  -4    0.16    0.07
  -3  -6   4    0.00    0.05
   3   6  -3    0.52    0.11
  -3  -6   3    0.37    0.12
   3   6  -2    0.46    0.11
  -3  -6   2    0.36    0.13
   3   6  -1    0.46    0.10
  -3  -6   1    0.42    0.13
   3   6   0    1.04    0.16
  -3  -6   0    1.05    0.20
   3   6   1    1.77    0.21
  -3  -6  -1    1.96    0.26
   3   6   2    4.59    0.33
  -3  -6  -2    5.17    0.44
   3   6   3   26.71    0.83
  -3  -6  -3   28.71    1.02
   3   6   4    4.59    0.35
  -3  -6  -4    4.50    0.41
   3   6   5   14.29    0.63
  -3  -6  -5   12.72    0.68
   3   6   6    0.60    0.14
  -3  -6  -6    0.82    0.18
   3   6   7    0.78    0.16
  -3  -6  -7    0.61    0.16
   3   6   8    0.25    0.10
  -3  -6  -8    0.13    0.07
  -3  -6  -9    0.43    0.15
   3   6   9    0.45    0.14
  -3  -6 -10    0.13    0.09
  -3  -7   8    1.62    0.28
  -3  -7   7   10.64    0.71
  -3  -7   6   -0.05    0.09
  -3  -7   5    0.87    0.21
   3   7  -4    0.06    0.05
  -3  -7   4    0.11    0.09
   3   7  -3    0.05    0.04
  -3  -7   3    0.06    0.07
   3   7  -2    0.06    0.06
  -3  -7   2    0.16    0.09
   3   7  -1   -0.06    0.05
  -3  -7   1   -0.08    0.06
   3   7   0   -0.02    0.05
  -3  -7   0    0.01    0.06
   3   7   1    0.20    0.09
  -3  -7  -1    0.26    0.12
   3   7   2    3.69    0.32
  -3  -7  -2    4.16    0.43
   3   7   3    6.12    0.43
  -3  -7  -3    5.22    0.48
   3   7   4    4.09    0.36
  -3  -7  -4    4.08    0.43
   3   7   5    5.37    0.42
  -3  -7  -5    4.58    0.45
   3   7   6    0.12    0.09
  -3  -7  -6   -0.12    0.09
   3   8  -2   -0.03    0.05
   3   8  -1    0.16    0.07
   3   8   0    1.88    0.24
   3   8   1    3.65    0.34
   3   8   2    0.33    0.12
   4  -8  -5    0.07    0.07
  -4   8   4    1.75    0.26
   4  -8  -4    1.30    0.21
  -4   8   3    0.35    0.12
   4  -8  -3    0.09    0.08
  -4   8   2    0.20    0.12
   4  -8  -2   -0.16    0.10
  -4   8   1    1.68    0.26
   4  -8  -1    1.25    0.22
  -4   8   0    0.26    0.12
   4  -8   0    0.07    0.07
  -4   8  -1    1.28    0.22
   4  -8   1    1.43    0.23
  -4   8  -2    0.67    0.18
   4  -8   2    0.54    0.15
   4  -8   3    0.65    0.17
   4  -8   4    0.69    0.18
  -4   8  -4    0.53    0.11
   4  -8   5    0.01    0.05
  -4   8  -5    0.07    0.05
  -4   8  -6    0.08    0.06
   4  -8   6    0.20    0.12
  -4   8  -7   -0.05    0.05
   4  -8   7    0.00    0.05
   4  -8   8    4.46    0.46
   4  -7  -9    1.20    0.21
  -4   7   9    1.60    0.22
   4  -7  -8   -0.07    0.06
  -4   7   8    0.06    0.06
   4  -7  -7    0.04    0.06
  -4   7   7    0.06    0.06
   4  -7  -6    0.03    0.04
   4  -7  -5    0.12    0.06
  -4   7   4    8.14    0.52
   4  -7  -4    8.07    0.49
  -4   7   3    0.10    0.08
   4  -7  -3    0.27    0.10
  -4   7   2    9.50    0.56
   4  -7  -2    9.77    0.55
  -4   7   1    0.02    0.07
   4  -7  -1    0.05    0.07
  -4   7   0    0.83    0.17
   4  -7   0    0.58    0.14
  -4   7  -1    3.10    0.32
   4  -7   1    2.90    0.30
  -4   7  -2    0.02    0.06
   4  -7   2    0.19    0.08
  -4   7  -3    0.01    0.05
   4  -7   3   -0.16    0.08
  -4   7  -4    0.03    0.06
   4  -7   4   -0.04    0.06
  -4   7  -5    0.26    0.11
   4  -7   5    0.21    0.10
  -4   7  -6    0.17    0.10
   4  -7   6   -0.03    0.05
  -4   7  -7   -0.02    0.06
   4  -7   7    0.21    0.12
   4  -7   8    0.29    0.12
  -4   7  -8    0.15    0.08
   4  -7   9    1.51    0.26
   4  -7  10    5.75    0.53
  -4   6  13    0.73    0.15
  -4   6  12    0.52    0.12
   4  -6 -11    0.24    0.10
  -4   6  11    0.12    0.07
  -4   6  10   -0.03    0.05
   4  -6 -10   -0.01    0.05
  -4   6   9    4.67    0.34
   4  -6  -8    0.16    0.08
   4  -6  -7    1.06    0.17
   4  -6  -6    0.05    0.05
   4  -6  -5    0.15    0.07
   4  -6  -4    5.90    0.37
   4  -6  -3    0.10    0.05
   4  -6  -2    1.89    0.22
  -4   6   1    2.05    0.24
   4  -6  -1    2.15    0.23
  -4   6   0    0.27    0.10
   4  -6   0    0.32    0.10
  -4   6  -1    0.29    0.09
   4  -6   1    0.28    0.10
  -4   6  -2    1.07    0.18
   4  -6   2    1.13    0.17
  -4   6  -3    2.26    0.25
   4  -6   3    2.36    0.25
  -4   6  -4    2.35    0.26
   4  -6   4    2.48    0.27
  -4   6  -5    1.83    0.23
   4  -6   5    1.60    0.23
   4  -6   6    0.85    0.17
  -4   6  -6    0.73    0.14
  -4   6  -7    0.31    0.12
   4  -6   7   -0.02    0.05
  -4   6  -8    1.41    0.22
   4  -6   8    1.29    0.23
  -4   6  -9    0.82    0.17
   4  -6   9    0.73    0.18
   4  -6  10    2.06    0.30
   4  -6  11    0.88    0.21
   4  -6  12    1.01    0.24
   4  -5 -13    0.02    0.06
  -4   5  13    0.09    0.05
   4  -5 -12    0.63    0.18
  -4   5  12    0.66    0.13
   4  -5 -11    2.40    0.32
  -4   5  11    2.32    0.23
   4  -5 -10   -0.01    0.05
  -4   5  10    0.03    0.04
   4  -5  -9   -0.03    0.05
   4  -5  -8    0.09    0.06
   4  -5  -7    2.35    0.24
   4  -5  -6    1.57    0.19
   4  -5  -5    0.41    0.10
   4  -5  -4    0.56    0.10
   4  -5  -3    0.13    0.05
   4  -5  -2    6.31    0.34
   4  -5  -1    1.20    0.15
  -4   5   0    0.01    0.06
   4  -5   0    0.14    0.07
  -4   5  -1   16.70    0.62
   4  -5   1   18.61    0.60
  -4   5  -2    0.25    0.09
   4  -5   2    0.25    0.08
  -4   5  -3    0.70    0.13
   4  -5   3    0.72    0.13
  -4   5  -4    2.13    0.23
   4  -5   4    2.43    0.25
  -4   5  -5    0.77    0.15
   4  -5   5    1.10    0.18
  -4   5  -6    2.26    0.24
   4  -5   6    2.32    0.26
  -4   5  -7    1.51    0.20
   4  -5   7    1.79    0.24
  -4   5  -8    0.12    0.08
   4  -5   8    0.08    0.06
  -4   5  -9    0.15    0.09
   4  -5   9   -0.09    0.08
   4  -5  10    0.00    0.05
   4  -5  11    2.51    0.33
   4  -5  12    0.03    0.07
   4  -5  13    3.40    0.41
   4  -5  14    0.40    0.15
   4  -4 -14    0.97    0.22
  -4   4  13    1.48    0.17
   4  -4 -13    1.70    0.28
   4  -4 -12    0.21    0.11
  -4   4  12    0.05    0.04
   4  -4 -11    8.58    0.59
  -4   4  11    7.58    0.38
   4  -4 -10    0.69    0.17
   4  -4  -9    0.40    0.12
   4  -4  -8   13.46    0.67
   4  -4  -7    4.36    0.37
   4  -4  -6    1.05    0.18
   4  -4  -5    0.48    0.09
  -4   4   5    0.43    0.09
   4  -4  -5    0.57    0.13
   4  -4  -4    0.16    0.06
  -4   4   4    0.20    0.06
   4  -4  -3    6.89    0.30
  -4   4   3    6.37    0.31
   4  -4  -2    0.29    0.07
  -4   4   2    0.38    0.07
   4  -4  -1    4.42    0.24
  -4   4   1    4.55    0.25
   4  -4   0   -0.01    0.03
  -4   4   0   -0.03    0.03
  -4   4  -1    8.37    0.40
   4  -4   1    8.44    0.35
  -4   4  -2    0.03    0.05
   4  -4   2    0.10    0.06
  -4   4  -3    0.73    0.13
   4  -4   3    0.54    0.10
  -4   4  -4    0.00    0.05
   4  -4   4    0.14    0.06
  -4   4  -5    1.21    0.16
   4  -4   5    1.25    0.17
  -4   4  -6   10.87    0.48
   4  -4   6   11.71    0.53
  -4   4  -7    5.53    0.35
   4  -4   7    5.28    0.38
  -4   4  -8    0.18    0.08
   4  -4   8    0.15    0.07
  -4   4  -9    1.03    0.16
   4  -4   9    0.79    0.16
   4  -4  10    0.58    0.15
   4  -4  11   -0.03    0.06
   4  -4  12   -0.18    0.10
   4  -4  13    0.20    0.11
   4  -4  14    0.04    0.07
   4  -4  15   -0.04    0.08
   4  -3 -16    0.08    0.07
   4  -3 -15    0.04    0.06
   4  -3 -14    0.28    0.11
   4  -3 -13    3.01    0.35
   4  -3 -12    0.99    0.20
  -4   3  12    0.62    0.10
  -4   3  11    2.26    0.19
   4  -3 -11    1.80    0.26
   4  -3 -10    2.06    0.27
   4  -3  -9    1.09    0.19
   4  -3  -8   13.33    0.64
  -4   3   7    0.40    0.06
   4  -3  -7    0.54    0.13
  -4   3   7    0.37    0.08
   4  -3  -6    9.84    0.52
  -4   3   6    8.78    0.36
   4  -3  -5    1.14    0.17
  -4   3   5    1.03    0.12
   4  -3  -4    0.38    0.10
  -4   3   4    0.47    0.08
   4  -3  -3    0.48    0.10
   4  -3  -3    0.48    0.07
  -4   3   3    0.40    0.06
   4  -3  -2    0.38    0.06
  -4   3   2    0.35    0.06
   4  -3  -2    0.46    0.10
  -4   3   1    4.07    0.19
   4  -3  -1    4.43    0.18
   4  -3  -1    4.22    0.27
   4  -3   0    1.51    0.11
   4  -3   0    1.46    0.16
   4  -3   1   55.80    0.72
   4  -3   1   53.11    0.86
  -4   3  -2    0.64    0.11
   4  -3   2    0.64    0.09
   4  -3   2    0.61    0.09
  -4   3  -3    0.07    0.05
   4  -3   3   -0.03    0.04
   4  -3   3    0.02    0.03
  -4   3  -4    0.63    0.11
   4  -3   4    0.82    0.12
   4  -3   4    0.68    0.09
  -4   3  -5    0.29    0.08
   4  -3   5    0.30    0.06
   4  -3   5    0.35    0.08
   4  -3   6    0.06    0.03
   4  -3   6    0.07    0.05
  -4   3  -6    0.05    0.05
   4  -3   7   14.12    0.30
  -4   3  -7   13.81    0.50
   4  -3   7   13.39    0.55
  -4   3  -8    1.10    0.15
   4  -3   8    0.98    0.16
   4  -3   9    1.71    0.22
   4  -3  10    1.99    0.25
   4  -3  11    0.53    0.15
   4  -3  12    0.39    0.13
   4  -3  13    9.55    0.63
   4  -3  14    2.27    0.32
   4  -3  15    0.47    0.16
   4  -2 -16    0.23    0.10
   4  -2 -15    0.39    0.12
   4  -2 -14    0.11    0.08
   4  -2 -13    0.36    0.12
   4  -2 -12    0.04    0.06
  -4   2  12    0.00    0.02
   4  -2 -11   17.28    0.73
  -4   2  11   15.92    0.43
   4  -2 -10    0.08    0.08
   4  -2  -9    0.84    0.16
  -4   2   8    0.07    0.04
   4  -2  -8    0.08    0.07
  -4   2   8    0.14    0.04
  -4   2   7    3.45    0.18
   4  -2  -7    3.70    0.31
  -4   2   7    3.02    0.21
   4  -2  -6    3.60    0.29
  -4   2   6    3.21    0.20
   4  -2  -5    4.05    0.29
  -4   2   5    3.83    0.19
   4  -2  -4    1.95    0.20
  -4   2   4    1.78    0.11
   4  -2  -3    1.43    0.16
  -4   2   3    1.16    0.08
   4  -2  -2   15.73    0.51
   4  -2  -1    3.51    0.23
   4  -2   0    9.25    0.36
   4  -2   1   16.39    0.46
   4  -2   1   16.60    0.28
   4  -2   2   15.33    0.42
   4  -2   2   16.01    0.35
   4  -2   2   15.40    0.54
  -4   2  -3    0.15    0.05
   4  -2   3    0.12    0.06
   4  -2   3    0.11    0.04
   4  -2   3    0.12    0.05
  -4   2  -4    7.21    0.31
   4  -2   4    7.27    0.26
   4  -2   4    7.50    0.31
   4  -2   4    6.75    0.37
   4  -2   5   -0.03    0.04
  -4   2  -5    0.00    0.04
   4  -2   5    0.01    0.02
  -4   2  -6    3.87    0.23
   4  -2   6    4.39    0.31
   4  -2   7    0.22    0.08
  -4   2  -7    0.34    0.08
   4  -2   8    0.26    0.09
   4  -2   9    0.00    0.03
   4  -2  10    5.05    0.36
   4  -2  11   -0.03    0.04
   4  -2  12    0.82    0.15
   4  -2  13    2.33    0.27
   4  -2  14    0.16    0.07
   4  -1 -14    0.57    0.16
   4  -1 -13    0.21    0.11
   4  -1 -12    6.42    0.44
   4  -1 -12    6.51    0.50
  -4   1  11    5.26    0.21
   4  -1 -11    5.00    0.37
   4  -1 -11    5.32    0.44
   4  -1 -10    2.89    0.28
  -4   1   9    0.50    0.08
   4  -1  -9    0.65    0.13
  -4   1   8    1.93    0.16
   4  -1  -8    2.65    0.25
  -4   1   8    2.07    0.17
   4  -1  -8    2.52    0.16
  -4   1   7    1.27    0.13
   4  -1  -7    1.22    0.16
  -4   1   7    1.11    0.12
   4  -1  -7    1.07    0.11
  -4   1   6    6.27    0.30
   4  -1  -6    5.80    0.34
  -4   1   6    5.68    0.23
   4  -1  -6    5.74    0.27
  -4   1   5    2.14    0.18
   4  -1  -5    2.19    0.20
  -4   1   5    1.95    0.12
   4  -1  -5    1.86    0.16
  -4   1   4    1.55    0.16
   4  -1  -4    1.59    0.17
  -4   1   4    1.27    0.08
  -4   1   4    1.50    0.09
  -4   1   3    0.03    0.04
   4  -1  -3    0.02    0.04
   4  -1  -2    0.18    0.06
  -4   1   2    0.27    0.07
   4  -1  -1    1.91    0.17
  -4   1   1    1.70    0.16
   4  -1  -1    1.95    0.18
   4  -1   0   11.14    0.38
   4  -1   0   10.80    0.43
   4  -1   1   18.28    0.56
   4  -1   1   17.50    0.46
   4  -1   2    9.90    0.43
   4  -1   2   10.15    0.33
   4  -1   3    9.31    0.42
  -4   1  -3    9.01    0.30
   4  -1   3   10.36    0.30
   4  -1   4    3.47    0.26
  -4   1  -4    3.44    0.19
   4  -1   4    3.75    0.20
   4  -1   5    0.19    0.06
   4  -1   5    0.21    0.06
  -4   1  -5    0.21    0.05
   4  -1   6    0.03    0.05
  -4   1  -6    0.09    0.05
   4  -1   7    0.17    0.07
   4  -1   8    0.58    0.12
   4  -1   9    0.79    0.15
   4  -1  10    2.64    0.27
   4  -1  11    0.10    0.07
   4  -1  12    0.04    0.05
   4  -1  13    3.56    0.33
   4  -1  14    4.33    0.37
   4  -1  15    0.30    0.10
   4   0 -15    0.79    0.20
   4   0 -14    2.22    0.32
   4   0 -13    0.54    0.15
  -4   0  12    1.75    0.16
   4   0 -12    1.84    0.28
   4   0 -11    0.86    0.19
  -4   0  11    0.85    0.12
   4   0 -10    2.61    0.30
  -4   0  10    2.05    0.18
  -4   0   9    0.21    0.05
  -4   0   9    0.27    0.07
   4   0  -9    0.35    0.11
  -4   0   8   11.56    0.34
   4   0  -8   12.32    0.59
  -4   0   7    1.18    0.11
  -4   0   7    1.15    0.14
   4   0  -7    1.24    0.19
  -4   0   6   49.75    0.76
  -4   0   6   53.01    0.82
   4   0  -6   51.86    1.12
  -4   0   5    1.31    0.13
  -4   0   5    1.17    0.11
   4   0  -5    1.51    0.19
  -4   0   4    0.59    0.09
  -4   0   4    0.77    0.08
   4   0  -4    0.89    0.11
   4   0  -3    0.34    0.07
  -4   0   3    0.34    0.07
  -4   0   3    0.40    0.05
   4   0  -2   70.26    1.03
  -4   0   2   68.86    0.95
  -4   0   2   67.46    0.45
   4   0  -1    1.99    0.18
  -4   0   1    2.06    0.17
  -4   0   1    2.27    0.18
  -4   0   1    2.21    0.17
   4   0   0   14.77    0.49
  -4   0   0   15.12    0.44
   4   0   0   13.26    0.22
  -4   0   0   13.72    0.41
  -4   0   0   15.06    0.49
   4   0   1   17.32    0.55
  -4   0  -1   16.31    0.44
   4   0   1   16.46    0.29
  -4   0  -1   15.52    0.40
  -4   0  -1   16.88    0.54
   4   0   2    1.13    0.14
  -4   0  -2    1.35    0.12
   4   0   2    1.29    0.10
  -4   0  -2    1.08    0.10
  -4   0  -2    1.26    0.16
   4   0   3    3.57    0.26
  -4   0  -3    3.45    0.18
  -4   0  -3    3.62    0.27
  -4   0  -4    8.86    0.27
   4   0   4    8.65    0.41
  -4   0  -4    9.00    0.24
  -4   0  -4    8.51    0.34
  -4   0  -4    9.58    0.44
  -4   0  -5    8.19    0.24
   4   0   5    8.53    0.42
  -4   0  -5    8.58    0.23
   4   0   5    9.29    0.38
  -4   0  -5    8.59    0.34
  -4   0  -5    8.47    0.42
   4   0   6   34.15    0.85
  -4   0  -6   34.83    0.68
  -4   0  -6   34.25    0.87
  -4   0  -6   33.21    0.40
   4   0   7    6.18    0.37
  -4   0  -7    5.85    0.28
  -4   0  -7    5.76    0.37
   4   0   8    4.38    0.32
  -4   0  -8    4.20    0.32
   4   0   9    2.76    0.26
   4   0  10   21.89    0.76
   4   0  11    0.03    0.05
   4   0  12    1.78    0.23
   4   0  13    2.40    0.28
   4   0  14    0.21    0.10
   4   0  15    1.93    0.26
   4   0  16    1.59    0.24
  -4  -1  17    1.36    0.24
  -4  -1  16   -0.03    0.05
   4   1 -15    0.09    0.09
  -4  -1  15    0.13    0.08
   4   1 -14    1.97    0.30
  -4  -1  14    2.04    0.27
   4   1 -13    0.15    0.10
  -4  -1  13    0.13    0.07
  -4  -1  12    4.93    0.40
   4   1 -12    5.49    0.46
  -4  -1  12    4.93    0.27
   4   1 -11   -0.01    0.06
  -4  -1  11   -0.09    0.06
  -4  -1  11    0.02    0.03
  -4  -1  10    2.11    0.24
   4   1 -10    2.12    0.27
  -4  -1  10    2.06    0.18
   4   1  -9    1.48    0.22
  -4  -1   9    1.34    0.18
  -4  -1   9    1.44    0.15
  -4  -1   8    0.54    0.06
   4   1  -8    0.53    0.14
  -4  -1   8    0.43    0.10
  -4  -1   8    0.37    0.08
  -4  -1   7    0.62    0.07
   4   1  -7    0.60    0.14
  -4  -1   7    0.62    0.11
  -4  -1   7    0.55    0.10
  -4  -1   6   13.06    0.35
  -4  -1   6   12.67    0.44
   4   1  -6   13.92    0.59
  -4  -1   6   13.71    0.46
  -4  -1   5   20.77    0.46
  -4  -1   5   19.90    0.51
   4   1  -5   21.00    0.69
  -4  -1   5   20.29    0.57
  -4  -1   5   20.29    0.52
   4   1  -5   21.13    0.50
   4   1  -4    0.77    0.11
  -4  -1   4    0.66    0.09
  -4  -1   4    0.69    0.09
   4   1  -4    0.77    0.13
  -4  -1   4    0.76    0.12
  -4  -1   4    0.63    0.10
   4   1  -3    4.55    0.26
  -4  -1   3    4.47    0.23
  -4  -1   3    4.50    0.21
  -4  -1   3    4.60    0.27
  -4  -1   3    4.43    0.26
   4   1  -2    0.08    0.05
  -4  -1   2    0.11    0.04
  -4  -1   2    0.07    0.03
   4   1  -2    0.10    0.04
   4   1  -2    0.07    0.04
  -4  -1   2    0.04    0.05
  -4  -1   1    0.89    0.09
   4   1  -1    0.91    0.12
   4   1  -1    0.83    0.09
  -4  -1   1    1.05    0.14
   4   1   0   10.56    0.41
  -4  -1   0   10.52    0.39
  -4  -1   0   10.56    0.31
  -4  -1   0   10.17    0.43
   4   1   0   10.04    0.31
  -4  -1  -1    0.57    0.08
   4   1   1    0.44    0.07
  -4  -1  -1    0.53    0.09
  -4  -1  -1    0.44    0.10
   4   1   1    0.61    0.10
   4   1   2    2.26    0.20
  -4  -1  -2    1.88    0.15
  -4  -1  -2    2.08    0.15
   4   1   2    2.03    0.15
  -4  -1  -2    2.00    0.17
  -4  -1  -2    2.08    0.21
  -4  -1  -3    1.76    0.08
   4   1   3    1.84    0.19
  -4  -1  -3    1.68    0.14
  -4  -1  -3    1.75    0.15
   4   1   3    1.96    0.16
  -4  -1  -3    1.99    0.17
  -4  -1  -3    1.93    0.21
   4   1   4    3.04    0.25
  -4  -1  -4    2.64    0.17
   4   1   4    3.09    0.22
  -4  -1  -4    2.73    0.20
  -4  -1  -4    2.73    0.25
   4   1   5   14.08    0.54
  -4  -1  -5   12.59    0.35
  -4  -1  -5   14.05    0.44
  -4  -1  -5   14.23    0.59
   4   1   6    7.08    0.39
  -4  -1  -6    6.72    0.24
  -4  -1  -6    7.61    0.32
  -4  -1  -6    6.98    0.42
  -4  -1  -7    0.62    0.07
   4   1   7    0.51    0.12
  -4  -1  -7    0.52    0.13
  -4  -1  -7    0.65    0.09
   4   1   8    4.68    0.34
  -4  -1  -8    4.72    0.36
   4   1   9   -0.05    0.05
  -4  -1  -9    0.00    0.07
   4   1  10    5.72    0.40
  -4  -1 -10    6.02    0.42
   4   1  11    0.32    0.11
  -4  -1 -11    0.24    0.10
   4   1  12    0.15    0.08
  -4  -1 -12    0.29    0.10
   4   1  13    0.20    0.09
  -4  -1 -13    0.15    0.08
   4   1  14    1.33    0.22
   4   1  15    0.56    0.15
   4   1  16    4.89    0.43
  -4  -2  16    0.08    0.08
   4   2 -15    0.22    0.13
  -4  -2  15    0.20    0.10
  -4  -2  14    3.04    0.35
   4   2 -14    3.27    0.39
   4   2 -13    0.05    0.07
  -4  -2  13    0.34    0.12
   4   2 -12   -0.01    0.07
  -4  -2  12   -0.05    0.05
   4   2 -11    1.27    0.22
  -4  -2  11    1.47    0.22
   4   2 -10    2.05    0.27
  -4  -2  10    2.52    0.28
   4   2  -9    0.12    0.08
  -4  -2   9    0.12    0.07
   4   2  -8   29.33    0.93
  -4  -2   8   29.44    0.83
  -4  -2   8   29.91    0.56
  -4  -2   8   30.03    0.67
  -4  -2   7   22.76    0.38
  -4  -2   7   23.27    0.70
   4   2  -7   24.26    0.81
  -4  -2   7   24.41    0.57
  -4  -2   7   24.51    0.62
   4   2  -7   24.43    0.48
   4   2  -6   24.04    0.52
  -4  -2   6   21.85    0.41
  -4  -2   6   23.61    0.67
   4   2  -6   22.48    0.75
  -4  -2   6   23.48    0.60
  -4  -2   6   23.02    0.59
   4   2  -5    2.52    0.18
  -4  -2   5    2.39    0.15
  -4  -2   5    2.70    0.22
   4   2  -5    2.72    0.25
  -4  -2   5    2.41    0.20
  -4  -2   5    2.49    0.20
   4   2  -4    7.74    0.33
  -4  -2   4    7.29    0.27
  -4  -2   4    7.51    0.35
   4   2  -4    7.85    0.40
  -4  -2   4    7.64    0.35
  -4  -2   4    6.90    0.34
   4   2  -3    1.45    0.15
  -4  -2   3    1.36    0.12
  -4  -2   3    1.47    0.15
   4   2  -3    1.28    0.14
  -4  -2   3    1.40    0.15
   4   2  -2   32.66    0.70
  -4  -2   2   30.92    0.66
   4   2  -2   31.43    0.68
  -4  -2   2   32.70    0.71
   4   2  -1    0.22    0.06
  -4  -2   1    0.24    0.06
   4   2  -1    0.35    0.07
   4   2  -1    0.28    0.07
  -4  -2   1    0.29    0.08
   4   2   0    0.24    0.07
  -4  -2   0    0.26    0.07
   4   2   0    0.27    0.07
   4   2   0    0.30    0.06
  -4  -2   0    0.30    0.08
   4   2   1    1.96    0.19
  -4  -2  -1    1.94    0.17
   4   2   1    2.13    0.18
  -4  -2  -1    2.02    0.18
  -4  -2  -2    0.05    0.02
   4   2   2    0.00    0.04
  -4  -2  -2    0.01    0.03
   4   2   2   -0.02    0.02
  -4  -2  -2    0.06    0.05
   4   2   3   13.84    0.52
  -4  -2  -3   13.60    0.47
  -4  -2  -3   14.44    0.45
   4   2   4   54.15    1.06
  -4  -2  -4   53.61    0.98
  -4  -2  -4   52.88    1.19
   4   2   5    7.08    0.40
  -4  -2  -5    7.00    0.37
  -4  -2  -5    7.43    0.46
   4   2   6   13.86    0.57
  -4  -2  -6   14.48    0.66
   4   2   7    9.45    0.48
  -4  -2  -7    9.90    0.56
   4   2   8    0.64    0.14
  -4  -2  -8    0.60    0.15
   4   2   9    0.09    0.08
  -4  -2  -9    0.07    0.07
   4   2  10    2.86    0.30
  -4  -2 -10    3.21    0.34
   4   2  11    3.15    0.32
  -4  -2 -11    3.58    0.36
   4   2  12    0.07    0.06
  -4  -2 -12    0.04    0.07
   4   2  13    1.03    0.20
  -4  -2 -13    0.73    0.17
   4   2  14   -0.06    0.07
  -4  -2 -14   -0.16    0.09
   4   2  15    0.15    0.08
  -4  -2 -15    0.33    0.13
  -4  -3  15   -0.19    0.10
   4   3 -14   -0.11    0.09
  -4  -3  14   -0.35    0.12
   4   3 -13    0.00    0.11
  -4  -3  13    0.26    0.12
  -4  -3  12    0.49    0.13
  -4  -3  11    0.47    0.13
  -4  -3  10    0.09    0.07
  -4  -3   9   29.13    0.94
  -4  -3   8    1.56    0.21
  -4  -3   8    1.53    0.16
   4   3  -7    7.73    0.28
  -4  -3   7    7.93    0.45
   4   3  -6   19.05    0.49
  -4  -3   6   18.07    0.38
  -4  -3   6   18.18    0.66
   4   3  -5    1.74    0.16
  -4  -3   5    1.59    0.12
  -4  -3   5    1.76    0.20
   4   3  -4    7.34    0.32
  -4  -3   4    7.57    0.40
   4   3  -3    0.03    0.04
  -4  -3   3    0.02    0.04
   4   3  -2    0.24    0.07
  -4  -3   2    0.34    0.09
  -4  -3   1    0.05    0.03
   4   3  -1    0.12    0.06
  -4  -3   1    0.11    0.05
   4   3   0    2.03    0.19
  -4  -3   0    1.99    0.13
  -4  -3   0    2.05    0.19
   4   3   0    2.02    0.16
  -4  -3  -1    0.37    0.05
   4   3   1    0.34    0.09
  -4  -3  -1    0.32    0.08
   4   3   1    0.41    0.07
  -4  -3  -2    0.47    0.04
   4   3   2    0.52    0.11
  -4  -3  -2    0.57    0.11
   4   3   2    0.41    0.05
   4   3   3    5.06    0.33
  -4  -3  -3    4.74    0.32
   4   3   4   22.86    0.72
  -4  -3  -4   23.47    0.72
   4   3   5    2.05    0.22
  -4  -3  -5    1.95    0.22
   4   3   6   42.11    1.04
  -4  -3  -6   41.67    1.02
   4   3   7    2.49    0.27
  -4  -3  -7    2.14    0.24
   4   3   8    8.47    0.50
   4   3   9    0.03    0.05
  -4  -3  -9    0.34    0.12
   4   3  10    0.61    0.15
  -4  -3 -10    0.57    0.16
   4   3  11    0.03    0.07
  -4  -3 -11    0.16    0.10
   4   3  12    0.96    0.19
  -4  -3 -12    1.07    0.22
   4   3  13   -0.06    0.07
  -4  -3 -13    0.11    0.09
   4   3  14    0.42    0.14
  -4  -3 -14    0.38    0.14
  -4  -3 -15    0.24    0.11
  -4  -4  14    0.09    0.08
  -4  -4  13    0.14    0.10
  -4  -4  12    1.08    0.24
  -4  -4  11    0.47    0.14
  -4  -4  10    1.15    0.21
  -4  -4   9    4.56    0.40
  -4  -4   8   45.46    1.21
  -4  -4   7   15.47    0.69
   4   4  -6    0.13    0.05
  -4  -4   6    0.07    0.06
   4   4  -5    9.69    0.38
  -4  -4   5    9.19    0.50
   4   4  -4    1.63    0.17
  -4  -4   4    1.35    0.19
   4   4  -3    2.39    0.21
  -4  -4   3    2.59    0.26
   4   4  -2    0.25    0.07
  -4  -4   2    0.39    0.11
   4   4  -1    0.04    0.05
  -4  -4   1   -0.07    0.07
  -4  -4   0    0.07    0.03
   4   4   0    0.03    0.04
  -4  -4   0    0.03    0.05
   4   4   1    0.12    0.06
  -4  -4  -1    0.08    0.05
   4   4   2    0.08    0.03
   4   4   2    0.17    0.07
  -4  -4  -2    0.10    0.06
   4   4   3   16.03    0.62
  -4  -4  -3   14.38    0.61
   4   4   4   15.93    0.63
  -4  -4  -4   15.71    0.65
   4   4   5   37.56    1.00
  -4  -4  -5   35.38    0.99
   4   4   6    8.84    0.50
  -4  -4  -6    7.83    0.48
   4   4   7    0.33    0.11
  -4  -4  -7    0.40    0.12
   4   4   8    0.54    0.14
  -4  -4  -8    0.39    0.12
   4   4   9   -0.07    0.07
   4   4  10    0.47    0.15
   4   4  11    0.53    0.16
  -4  -4 -11    0.42    0.16
   4   4  12    0.37    0.14
  -4  -4 -12    0.53    0.17
  -4  -4 -13    0.62    0.19
  -4  -5  13    0.41    0.16
  -4  -5  12   -0.28    0.13
  -4  -5  11    0.63    0.19
  -4  -5  10    0.87    0.20
  -4  -5   9    8.16    0.57
  -4  -5   8    0.04    0.06
  -4  -5   7    0.11    0.07
  -4  -5   6   18.66    0.79
   4   5  -5    0.40    0.09
  -4  -5   5    0.48    0.13
   4   5  -4    1.25    0.16
  -4  -5   4    1.41    0.21
   4   5  -3    1.11    0.15
  -4  -5   3    0.84    0.17
   4   5  -2    2.41    0.23
  -4  -5   2    2.02    0.25
   4   5  -1    0.19    0.07
  -4  -5   1    0.31    0.10
   4   5   0    4.63    0.33
  -4  -5   0    4.61    0.37
   4   5   1    0.55    0.13
  -4  -5  -1    0.63    0.14
   4   5   2    0.33    0.10
  -4  -5  -2    0.25    0.10
   4   5   3    1.24    0.19
  -4  -5  -3    1.18    0.20
   4   5   4    7.43    0.46
  -4  -5  -4    6.77    0.47
   4   5   5    4.04    0.34
  -4  -5  -5    4.03    0.37
   4   5   6    7.65    0.49
  -4  -5  -6    7.19    0.50
   4   5   7   -0.03    0.05
  -4  -5  -7    0.06    0.07
   4   5   8    0.04    0.07
  -4  -5  -8   -0.02    0.07
   4   5   9    1.14    0.21
  -4  -5  -9    0.99    0.21
   4   5  10    0.22    0.11
  -4  -6  10   -0.07    0.07
  -4  -6   9    1.84    0.29
  -4  -6   8    3.30    0.38
  -4  -6   7   16.34    0.81
  -4  -6   6   -0.09    0.08
  -4  -6   5    1.01    0.20
   4   6  -4   -0.05    0.05
  -4  -6   4    0.00    0.06
   4   6  -3    4.85    0.34
  -4  -6   3    4.34    0.41
   4   6  -2    0.59    0.13
  -4  -6   2    0.66    0.16
   4   6  -1    0.85    0.15
  -4  -6   1    0.97    0.20
   4   6   0    0.33    0.10
  -4  -6   0    0.46    0.14
   4   6   1    1.49    0.21
  -4  -6  -1    1.62    0.26
   4   6   2    2.06    0.25
  -4  -6  -2    2.24    0.30
   4   6   3    0.67    0.15
  -4  -6  -3    0.35    0.13
   4   6   4    0.27    0.10
  -4  -6  -4    0.15    0.10
   4   6   5   17.31    0.76
  -4  -6  -5   14.84    0.76
   4   6   6   -0.09    0.07
  -4  -6  -6   -0.03    0.06
   4   6   7    1.01    0.20
  -4  -6  -7    1.23    0.23
  -4  -6  -8    0.91    0.21
  -4  -7   6    3.24    0.38
  -4  -7   5   -0.05    0.07
  -4  -7   4    1.04    0.21
   4   7  -3    3.39    0.30
  -4  -7   3    2.62    0.34
   4   7  -2    4.70    0.36
  -4  -7   2    5.30    0.48
   4   7  -1    0.43    0.12
  -4  -7   1    0.42    0.15
   4   7   0    3.25    0.32
  -4  -7   0    3.39    0.39
   4   7   1   -0.01    0.04
  -4  -7  -1   -0.15    0.11
   4   7   2    2.13    0.27
  -4  -7  -2    1.68    0.29
   4   7   3    0.72    0.16
  -4  -7  -3    0.66    0.18
   4   7   4   -0.02    0.05
  -4  -7  -4   -0.07    0.08
  -5   7   3    0.19    0.10
  -5   7   2    0.42    0.13
  -5   7   1   -0.05    0.09
  -5   7   0    2.39    0.29
  -5   7  -1    0.21    0.10
  -5   7  -2    6.29    0.46
  -5   7  -3    0.60    0.15
  -5   7  -4    0.06    0.07
  -5   7  -5    0.24    0.11
  -5   7  -6    1.09    0.21
  -5   6  11   -0.06    0.05
  -5   6  10    5.97    0.41
   5  -6  -9    0.01    0.07
   5  -6  -8    0.10    0.07
   5  -6  -7    0.64    0.16
   5  -6  -6    0.03    0.05
  -5   6   1    0.24    0.09
  -5   6   0    0.26    0.10
   5  -6   0    0.27    0.08
  -5   6  -1    1.20    0.20
   5  -6   1    1.21    0.16
  -5   6  -2    7.37    0.47
   5  -6   2    7.68    0.42
  -5   6  -3    0.35    0.11
   5  -6   3    0.42    0.11
  -5   6  -4   -0.07    0.07
   5  -6   4    0.02    0.05
  -5   6  -5    0.05    0.06
   5  -6   5    0.08    0.07
  -5   6  -6   -0.11    0.08
   5  -6   6    0.11    0.07
  -5   6  -7    0.39    0.12
   5  -6   7    0.35    0.12
  -5   6  -8    0.21    0.10
   5  -6   8    0.29    0.11
  -5   6  -9    0.45    0.14
  -5   5  12    2.01    0.23
   5  -5 -11    0.03    0.07
  -5   5  11    0.10    0.06
   5  -5 -10    0.60    0.16
   5  -5  -9    0.02    0.06
   5  -5  -8    0.08    0.08
   5  -5  -7    2.16    0.28
   5  -5  -6   -0.12    0.08
   5  -5  -5    0.16    0.08
   5  -5  -4    0.01    0.05
   5  -5  -4   -0.04    0.04
   5  -5  -3    1.38    0.15
   5  -5  -3    1.47    0.20
   5  -5  -2    5.05    0.28
   5  -5  -1    2.03    0.18
  -5   5   0    2.33    0.25
   5  -5   0    2.62    0.20
  -5   5  -1    1.27    0.18
   5  -5   1    1.42    0.16
  -5   5  -2    5.39    0.37
   5  -5   2    6.18    0.33
  -5   5  -3    2.27    0.24
   5  -5   3    2.39    0.22
  -5   5  -4    1.17    0.18
   5  -5   4    1.03    0.15
  -5   5  -5    0.00    0.05
   5  -5   5   -0.08    0.06
  -5   5  -6    0.64    0.14
   5  -5   6    0.72    0.15
  -5   5  -7    0.53    0.13
   5  -5   7    0.85    0.16
  -5   5  -8    1.99    0.25
   5  -5   8    1.95    0.25
  -5   5  -9    0.15    0.09
   5  -5   9    0.01    0.05
   5  -5  10   -0.06    0.06
   5  -5  11   -0.02    0.06
   5  -5  12    0.65    0.17
   5  -4 -13    2.43    0.35
   5  -4 -12    0.72    0.20
  -5   4  12    0.83    0.14
   5  -4 -11    0.12    0.08
   5  -4 -10    3.86    0.42
   5  -4  -9    2.73    0.33
   5  -4  -8    0.32    0.13
   5  -4  -7    7.79    0.53
   5  -4  -6    0.05    0.08
   5  -4  -5   19.97    0.78
   5  -4  -4    1.71    0.23
   5  -4  -3    0.01    0.04
   5  -4  -3    0.03    0.03
   5  -4  -2    0.01    0.04
   5  -4  -2    0.01    0.03
   5  -4  -1    4.25    0.20
   5  -4  -1    3.64    0.28
   5  -4   0    0.42    0.10
   5  -4   0    0.51    0.07
   5  -4   1    0.16    0.05
   5  -4   1    0.25    0.07
  -5   4  -2   10.98    0.49
   5  -4   2   12.05    0.40
   5  -4   2   10.77    0.44
  -5   4  -3    1.19    0.16
   5  -4   3    1.39    0.15
   5  -4   3    1.31    0.15
  -5   4  -4    3.78    0.29
   5  -4   4    4.42    0.28
   5  -4   4    3.69    0.24
  -5   4  -5    1.22    0.17
   5  -4   5    1.50    0.18
   5  -4   5    1.44    0.15
   5  -4   6   12.19    0.39
  -5   4  -6   11.11    0.50
   5  -4   6   12.38    0.54
  -5   4  -7   21.89    0.72
   5  -4   7   24.16    0.80
  -5   4  -8    0.61    0.13
   5  -4   8    0.58    0.15
  -5   4  -9    0.00    0.07
   5  -4   9    0.09    0.07
   5  -4  10    0.20    0.10
   5  -4  11    2.91    0.33
   5  -4  12    0.30    0.12
   5  -4  13   -0.29    0.13
   5  -4  14    0.75    0.20
   5  -3 -14    0.76    0.19
   5  -3 -13   -0.02    0.06
   5  -3 -12    0.94    0.21
   5  -3 -11    2.90    0.35
   5  -3 -10    0.57    0.15
   5  -3  -9    1.29    0.22
   5  -3  -8    1.51    0.23
   5  -3  -7    0.59    0.14
   5  -3  -6    4.72    0.38
   5  -3  -5   20.52    0.75
   5  -3  -4    1.74    0.21
   5  -3  -3    3.84    0.30
  -5   3   3    2.89    0.12
   5  -3  -2    0.00    0.04
   5  -3  -1    0.11    0.06
   5  -3   0    0.01    0.04
   5  -3   0    0.01    0.01
   5  -3   1    4.67    0.29
   5  -3   1    4.79    0.17
  -5   3  -2   -0.03    0.05
   5  -3   2    0.04    0.03
   5  -3   2    0.04    0.02
  -5   3  -3    2.21    0.20
   5  -3   3    2.66    0.20
   5  -3   3    2.54    0.17
  -5   3  -4    0.35    0.09
   5  -3   4    0.22    0.06
   5  -3   4    0.30    0.07
  -5   3  -5   -0.02    0.05
   5  -3   5    0.02    0.03
   5  -3   5    0.00    0.04
  -5   3  -6    9.23    0.42
   5  -3   6    9.94    0.31
   5  -3   6   10.65    0.46
  -5   3  -7   -0.01    0.05
   5  -3   7   -0.04    0.05
  -5   3  -8    3.60    0.27
   5  -3   8    3.75    0.31
  -5   3  -9    1.07    0.16
   5  -3   9    0.78    0.15
   5  -3  10    1.64    0.23
   5  -3  11    0.19    0.09
   5  -3  12    0.05    0.06
   5  -3  13    0.72    0.19
   5  -3  14    0.87    0.20
   5  -3  15    1.05    0.22
   5  -2 -14    0.13    0.08
   5  -2 -13    3.85    0.39
   5  -2 -12    0.32    0.12
   5  -2 -11    0.26    0.11
   5  -2 -10    0.09    0.07
   5  -2  -9    0.28    0.09
   5  -2  -8    0.10    0.08
   5  -2  -7   10.28    0.53
   5  -2  -6   48.54    1.12
   5  -2  -5   56.92    1.18
  -5   2   5   55.14    0.54
   5  -2  -4    0.05    0.06
   5  -2  -3    0.11    0.06
   5  -2  -2    0.35    0.09
   5  -2  -1   14.07    0.51
   5  -2   0    4.92    0.29
   5  -2   1    0.10    0.05
   5  -2   2    9.60    0.37
   5  -2   2    8.83    0.20
   5  -2   2    9.27    0.47
  -5   2  -3    0.06    0.04
   5  -2   3    0.02    0.05
   5  -2   3    0.01    0.02
   5  -2   3    0.01    0.02
   5  -2   3    0.05    0.03
  -5   2  -4    0.40    0.08
   5  -2   4    0.55    0.13
   5  -2   4    0.36    0.06
   5  -2   4    0.45    0.08
   5  -2   4    0.46    0.08
  -5   2  -5    8.01    0.35
   5  -2   5    7.70    0.31
   5  -2   5    8.42    0.36
   5  -2   5    7.65    0.45
  -5   2  -6   29.93    0.67
   5  -2   6   31.06    0.75
   5  -2   6   30.64    0.91
  -5   2  -7   17.03    0.51
   5  -2   7   17.13    0.69
  -5   2  -8   13.68    0.47
   5  -2   8   13.71    0.63
   5  -2   9    2.97    0.30
   5  -2  10    2.10    0.26
   5  -2  11    6.26    0.46
   5  -2  12    1.38    0.22
   5  -2  13    0.60    0.15
   5  -2  14    0.43    0.13
   5  -2  15    0.35    0.13
   5  -1 -10    3.78    0.34
   5  -1  -9    1.28    0.20
   5  -1  -8    2.46    0.26
  -5   1   7    0.04    0.03
   5  -1  -7    0.12    0.07
  -5   1   6    0.70    0.08
  -5   1   6    0.56    0.07
   5  -1  -6    0.72    0.13
   5  -1  -5   17.74    0.63
  -5   1   5   15.62    0.27
   5  -1  -4   10.96    0.48
   5  -1  -3    3.75    0.28
   5  -1  -2    5.36    0.32
   5  -1  -1    0.02    0.05
   5  -1  -1    0.04    0.04
   5  -1   0   -0.01    0.05
   5  -1   1    4.41    0.32
   5  -1   2    0.12    0.06
   5  -1   2    0.10    0.02
   5  -1   2    0.09    0.02
  -5   1  -3    3.93    0.22
   5  -1   3    4.24    0.32
   5  -1   4    7.22    0.43
  -5   1  -4    7.30    0.29
  -5   1  -5    0.83    0.10
   5  -1   5    0.72    0.14
   5  -1   5    0.80    0.11
   5  -1   6   11.04    0.54
  -5   1  -6   11.61    0.36
   5  -1   7   10.55    0.54
  -5   1  -7   10.71    0.35
   5  -1   8    0.56    0.13
  -5   1  -8    0.75    0.11
   5  -1   9    3.31    0.32
  -5   1  -9    3.71    0.25
   5  -1  10    1.51    0.22
  -5   1 -10    1.97    0.18
   5  -1  11    0.78    0.17
   5  -1  12    0.11    0.08
   5  -1  13    1.34    0.22
   5  -1  14    0.19    0.10
   5  -1  15    0.26    0.11
   5   0 -14    0.05    0.07
  -5   0  13    0.88    0.16
   5   0 -13    0.63    0.19
  -5   0  12    1.18    0.19
   5   0 -12    1.29    0.23
  -5   0  12    1.06    0.15
  -5   0  11    2.13    0.24
   5   0 -11    2.42    0.31
  -5   0  11    2.07    0.20
  -5   0  10    1.63    0.19
  -5   0  10    1.61    0.18
   5   0 -10    1.78    0.26
  -5   0   9    4.35    0.29
   5   0  -9    4.30    0.39
  -5   0   9    4.28    0.29
  -5   0   8    0.47    0.10
  -5   0   8    0.55    0.10
   5   0  -8    0.71    0.16
  -5   0   7   18.07    0.49
  -5   0   6   73.45    0.87
  -5   0   5    2.81    0.15
  -5   0   4    6.73    0.18
   5   0  -4    6.39    0.34
   5   0  -3    5.64    0.33
   5   0  -2    0.07    0.05
   5   0  -1    1.13    0.16
   5   0   0   10.29    0.47
  -5   0   0    9.01    0.37
   5   0   1    0.47    0.11
   5   0   1    0.47    0.05
  -5   0  -1    0.40    0.08
   5   0   2    0.04    0.06
  -5   0  -2    0.09    0.04
   5   0   2    0.04    0.02
  -5   0  -2    0.02    0.03
   5   0   3    0.14    0.06
  -5   0  -3    0.17    0.05
   5   0   3    0.21    0.05
  -5   0  -3    0.25    0.05
  -5   0  -3    0.21    0.08
  -5   0  -3    0.16    0.07
   5   0   4   17.39    0.65
  -5   0  -4   18.28    0.38
  -5   0  -4   16.02    0.38
  -5   0  -4   17.92    0.56
  -5   0  -4   18.09    0.67
  -5   0  -4   17.63    0.44
   5   0   5   16.34    0.64
  -5   0  -5   16.42    0.34
  -5   0  -5   16.08    0.53
  -5   0  -5   16.69    0.66
  -5   0  -5   15.69    0.38
   5   0   6   41.16    1.04
  -5   0  -6   41.87    0.53
  -5   0  -6   41.83    0.84
   5   0   7    4.05    0.34
  -5   0  -7    3.46    0.24
   5   0   8    4.32    0.35
  -5   0  -8    4.65    0.28
   5   0   9   -0.11    0.07
  -5   0  -9    0.05    0.05
   5   0  10    0.32    0.12
  -5   0 -10    0.20    0.06
   5   0  11    0.02    0.03
   5   0  12    1.72    0.25
   5   0  13    0.52    0.14
   5   0  14   -0.25    0.10
   5   0  15    0.94    0.20
  -5  -1  14    0.26    0.12
   5   1 -14    0.17    0.11
  -5  -1  13    2.57    0.30
   5   1 -13    2.75    0.37
  -5  -1  12    1.39    0.21
   5   1 -12    1.24    0.23
  -5  -1  12    1.38    0.16
  -5  -1  11    0.33    0.11
   5   1 -11    0.16    0.07
  -5  -1  11    0.31    0.08
  -5  -1  10    0.76    0.15
   5   1 -10    0.78    0.18
  -5  -1  10    0.79    0.13
  -5  -1   9    3.40    0.27
   5   1  -9    3.22    0.34
  -5  -1   9    3.23    0.25
  -5  -1   8   26.14    0.70
   5   1  -8   26.81    0.94
  -5  -1   8   24.62    0.70
  -5  -1   7    0.01    0.03
   5   1  -7    0.03    0.06
  -5  -1   7   -0.10    0.06
  -5  -1   6    0.21    0.06
   5   1  -6    0.39    0.11
  -5  -1   6    0.31    0.08
  -5  -1   5   36.68    0.67
   5   1  -5   37.90    0.99
  -5  -1   5   35.03    0.83
   5   1  -5   36.24    0.78
   5   1  -4    0.08    0.05
  -5  -1   4    0.03    0.03
   5   1  -4    0.01    0.05
  -5  -1   4   -0.01    0.04
  -5  -1   4    0.08    0.04
   5   1  -3    7.23    0.37
  -5  -1   3    6.99    0.26
  -5  -1   3    7.27    0.38
  -5  -1   3    7.03    0.38
   5   1  -2    2.57    0.23
  -5  -1   2    3.04    0.17
  -5  -1   2    2.66    0.23
  -5  -1   2    2.63    0.24
   5   1  -1    0.48    0.11
  -5  -1   1    0.49    0.07
   5   1  -1    0.43    0.07
  -5  -1   1    0.45    0.10
  -5  -1   1    0.38    0.10
  -5  -1   0    0.70    0.08
   5   1   0    0.75    0.13
   5   1   0    0.55    0.07
  -5  -1   0    0.60    0.12
  -5  -1   0    0.54    0.11
   5   1   1    0.25    0.09
  -5  -1  -1    0.19    0.05
   5   1   1    0.26    0.06
  -5  -1  -1    0.14    0.07
  -5  -1  -1    0.19    0.06
   5   1   2    3.30    0.28
   5   1   2    3.32    0.20
  -5  -1  -2    3.14    0.24
  -5  -1  -2    3.20    0.28
   5   1   3    8.23    0.44
   5   1   3    8.11    0.33
  -5  -1  -3    8.57    0.39
  -5  -1  -3    7.68    0.45
   5   1   4    5.75    0.38
  -5  -1  -4    4.67    0.12
  -5  -1  -4    4.83    0.25
  -5  -1  -4    5.41    0.31
  -5  -1  -4    5.19    0.38
   5   1   5   13.63    0.59
  -5  -1  -5   13.25    0.40
  -5  -1  -5   13.78    0.49
  -5  -1  -5   13.82    0.63
   5   1   6    4.28    0.34
  -5  -1  -6    3.75    0.25
  -5  -1  -6    4.08    0.35
   5   1   7   19.08    0.74
  -5  -1  -7   19.28    0.77
  -5  -1  -7   19.28    0.57
   5   1   8    0.41    0.12
  -5  -1  -8    0.33    0.11
   5   1   9    0.35    0.12
  -5  -1  -9    0.28    0.11
   5   1  10    7.96    0.52
  -5  -1 -10    8.60    0.55
   5   1  11   -0.02    0.04
  -5  -1 -11    0.02    0.05
   5   1  12    0.68    0.16
  -5  -1 -12    0.78    0.19
   5   1  13    1.50    0.24
   5   1  14    0.80    0.19
  -5  -2  14    0.05    0.05
   5   2 -13    0.19    0.11
  -5  -2  13    0.36    0.12
   5   2 -12    0.63    0.17
  -5  -2  12    0.77    0.16
   5   2 -11    0.50    0.15
  -5  -2  11    0.54    0.13
   5   2 -10   -0.03    0.06
  -5  -2  10   -0.01    0.04
  -5  -2   9    0.41    0.11
   5   2  -9    0.18    0.10
  -5  -2   9    0.44    0.10
  -5  -2   8    4.64    0.33
   5   2  -8    5.11    0.42
  -5  -2   8    4.54    0.30
  -5  -2   7    9.51    0.44
   5   2  -7   10.38    0.58
  -5  -2   7   10.50    0.42
  -5  -2   7   10.05    0.44
   5   2  -7   10.28    0.38
   5   2  -6   49.04    0.87
  -5  -2   6   49.03    0.97
   5   2  -6   48.52    1.19
  -5  -2   6   48.36    0.97
  -5  -2   6   47.51    0.94
   5   2  -5    1.58    0.17
  -5  -2   5    1.58    0.16
   5   2  -5    1.74    0.23
  -5  -2   5    1.55    0.18
  -5  -2   5    1.72    0.19
   5   2  -4    0.69    0.11
  -5  -2   4    0.59    0.10
   5   2  -4    0.78    0.14
  -5  -2   4    0.45    0.11
  -5  -2   4    0.68    0.12
   5   2  -3   -0.01    0.04
  -5  -2   3    0.01    0.04
   5   2  -3    0.07    0.06
  -5  -2   3   -0.10    0.06
  -5  -2   3    0.04    0.05
   5   2  -2    0.29    0.08
  -5  -2   2    0.29    0.07
   5   2  -2    0.24    0.06
  -5  -2   2    0.16    0.07
  -5  -2   2    0.27    0.08
   5   2  -1    6.10    0.36
  -5  -2   1    6.29    0.31
   5   2  -1    5.35    0.29
  -5  -2   1    5.80    0.33
  -5  -2   1    5.52    0.36
   5   2   0    0.44    0.11
  -5  -2   0    0.50    0.09
   5   2   0    0.26    0.07
  -5  -2   0    0.32    0.10
  -5  -2   0    0.47    0.10
   5   2   1    0.36    0.10
  -5  -2  -1    0.48    0.09
  -5  -2  -1    0.37    0.11
  -5  -2  -1    0.38    0.09
   5   2   2    0.06    0.05
  -5  -2  -2    0.02    0.05
  -5  -2  -2   -0.01    0.04
  -5  -2  -2    0.10    0.06
   5   2   3    0.41    0.11
  -5  -2  -3    0.49    0.10
  -5  -2  -3    0.43    0.11
  -5  -2  -3    0.38    0.09
   5   2   4    7.23    0.43
  -5  -2  -4    7.11    0.37
  -5  -2  -4    7.04    0.35
  -5  -2  -4    7.21    0.47
   5   2   5    0.10    0.06
  -5  -2  -5    0.07    0.07
   5   2   6   43.90    1.12
  -5  -2  -6   46.17    1.26
   5   2   7    0.12    0.09
  -5  -2  -7    0.05    0.07
   5   2   8    0.81    0.17
  -5  -2  -8    0.57    0.15
   5   2   9    1.64    0.23
  -5  -2  -9    1.96    0.28
   5   2  10    1.50    0.24
  -5  -2 -10    1.79    0.27
   5   2  11    0.25    0.10
  -5  -2 -11    0.27    0.12
   5   2  12    0.67    0.19
  -5  -2 -12    0.97    0.21
   5   2  13   -0.03    0.07
  -5  -2 -13    0.09    0.08
  -5  -2 -14    0.09    0.06
  -5  -3  14    3.21    0.38
  -5  -3  13    7.63    0.57
   5   3 -13    6.96    0.59
   5   3 -12   -0.13    0.09
  -5  -3  12   -0.11    0.08
   5   3 -11    1.76    0.28
  -5  -3  11    1.82    0.25
   5   3 -10    0.75    0.18
  -5  -3  10    1.19    0.20
   5   3  -9    0.03    0.06
  -5  -3   9    0.14    0.07
  -5  -3   8    2.19    0.24
   5   3  -8    2.37    0.29
   5   3  -7    0.86    0.17
  -5  -3   7    0.86    0.15
  -5  -3   7    0.83    0.13
   5   3  -6    0.69    0.11
   5   3  -6    0.47    0.13
  -5  -3   6    0.68    0.13
  -5  -3   6    0.64    0.12
   5   3  -5   12.44    0.48
  -5  -3   5   12.59    0.52
   5   3  -5   12.73    0.59
  -5  -3   5   10.99    0.50
   5   3  -4    0.35    0.08
  -5  -3   4    0.21    0.07
   5   3  -4    0.43    0.11
  -5  -3   4    0.26    0.09
   5   3  -3    1.92    0.20
  -5  -3   3    1.51    0.17
   5   3  -3    1.88    0.21
  -5  -3   3    1.40    0.19
   5   3  -2    7.94    0.41
  -5  -3   2    7.16    0.37
   5   3  -1    4.18    0.30
  -5  -3   1    3.93    0.28
   5   3   0    0.02    0.04
  -5  -3   0   -0.05    0.05
   5   3   0    0.04    0.03
   5   3   1    2.71    0.25
  -5  -3  -1    2.71    0.24
   5   3   2    4.21    0.32
  -5  -3  -2    4.35    0.31
   5   3   3    6.81    0.42
  -5  -3  -3    7.35    0.41
   5   3   4    6.80    0.43
  -5  -3  -4    6.66    0.40
  -5  -3  -4    6.46    0.47
   5   3   5    0.43    0.12
  -5  -3  -5    0.52    0.12
  -5  -3  -5    0.54    0.15
   5   3   6   10.12    0.55
  -5  -3  -6   10.04    0.52
  -5  -3  -6   10.00    0.62
   5   3   7    0.46    0.13
  -5  -3  -7    0.47    0.15
   5   3   8    0.93    0.18
  -5  -3  -8    0.93    0.21
   5   3   9    0.88    0.19
  -5  -3  -9    0.98    0.22
   5   3  10    1.89    0.27
  -5  -3 -10    1.71    0.29
   5   3  11    3.32    0.37
  -5  -3 -11    2.72    0.36
   5   3  12    1.08    0.22
  -5  -3 -12    0.98    0.22
  -5  -4  13    0.11    0.10
   5   4 -12    0.32    0.14
  -5  -4  12    0.31    0.13
   5   4 -11    0.21    0.12
  -5  -4  11    0.42    0.14
   5   4 -10    0.12    0.08
  -5  -4  10   -0.02    0.05
   5   4  -9    1.44    0.24
  -5  -4   9    1.37    0.22
  -5  -4   8    1.37    0.21
  -5  -4   7    3.22    0.31
  -5  -4   6   19.60    0.74
   5   4  -5    0.09    0.06
  -5  -4   5    0.00    0.04
   5   4  -4    0.08    0.05
   5   4  -4    0.06    0.06
  -5  -4   4    0.07    0.05
   5   4  -3    0.36    0.10
  -5  -4   3    0.15    0.07
   5   4  -3    0.20    0.07
   5   4  -2    2.21    0.23
  -5  -4   2    2.04    0.23
   5   4  -2    2.24    0.22
   5   4  -1    1.87    0.21
  -5  -4   1    2.37    0.25
   5   4   0    3.10    0.28
  -5  -4   0    3.16    0.29
   5   4   1    0.04    0.05
  -5  -4  -1    0.13    0.07
   5   4   2    0.52    0.13
  -5  -4  -2    0.61    0.13
   5   4   3    0.12    0.07
  -5  -4  -3    0.13    0.08
   5   4   4    0.26    0.10
  -5  -4  -4    0.57    0.13
   5   4   5    0.05    0.07
  -5  -4  -5    0.03    0.05
   5   4   6    1.89    0.25
  -5  -4  -6    1.81    0.24
   5   4   7    5.48    0.44
  -5  -4  -7    5.35    0.43
   5   4   8    1.95    0.27
  -5  -4  -8    1.82    0.30
   5   4   9    8.27    0.57
  -5  -4  -9    8.55    0.65
   5   4  10    3.79    0.40
  -5  -4 -10    3.77    0.45
  -5  -5  11    1.34    0.24
  -5  -5  10    0.27    0.11
  -5  -5   9    0.11    0.07
  -5  -5   8    0.29    0.12
  -5  -5   7    1.71    0.24
  -5  -5   6    0.34    0.12
  -5  -5   5   -0.04    0.06
   5   5  -4    2.80    0.25
  -5  -5   4    2.98    0.31
   5   5  -3    6.71    0.41
  -5  -5   3    6.77    0.46
   5   5  -2    3.75    0.31
  -5  -5   2    3.57    0.33
   5   5  -1    8.00    0.46
  -5  -5   1    8.35    0.51
   5   5   0    0.35    0.10
  -5  -5   0    0.41    0.13
   5   5   1    0.16    0.08
  -5  -5  -1    0.28    0.11
   5   5   2    2.41    0.28
  -5  -5  -2    2.39    0.28
   5   5   3    4.09    0.36
  -5  -5  -3    3.78    0.35
   5   5   4    0.98    0.18
  -5  -5  -4    1.13    0.20
   5   5   5    0.00    0.07
  -5  -5  -5   -0.03    0.06
   5   5   6    0.01    0.07
  -5  -5  -6    0.07    0.06
   5   5   7    0.31    0.12
  -5  -5  -7    0.08    0.07
  -5  -5  -8    0.52    0.15
  -5  -6   9    0.82    0.20
  -5  -6   8    1.88    0.28
  -5  -6   7    0.76    0.18
  -5  -6   6    0.26    0.11
  -5  -6   5    0.11    0.07
  -5  -6   4    0.03    0.04
   5   6  -3    0.87    0.16
  -5  -6   3    0.85    0.19
   5   6  -2    0.19    0.09
  -5  -6   2   -0.04    0.06
   5   6  -1    0.24    0.10
  -5  -6   1    0.20    0.10
   5   6   0    3.55    0.34
  -5  -6   0    3.97    0.40
   5   6   1    1.02    0.18
  -5  -6  -1    1.13    0.21
   5   6   2    0.27    0.11
  -5  -6  -2    0.32    0.12
   5   6   3    1.30    0.22
  -5  -6  -3    1.44    0.24
   5   6   4    0.04    0.06
  -5  -6  -4   -0.06    0.07
  -5  -6  -5   -0.07    0.07
  -5  -6  -6    0.21    0.08
  -5  -6  -7    0.22    0.13
  -5  -7   3    1.24    0.25
  -5  -7   2   -0.16    0.11
   5   7  -1    2.48    0.30
  -5  -7   1    2.98    0.37
   5   7   0    1.09    0.20
  -5  -7   0    1.09    0.22
   5   7   1    0.39    0.13
  -5  -7  -1    0.13    0.10
   6  -7  -3    0.58    0.15
   6  -7  -2    0.63    0.16
   6  -7  -1    0.70    0.16
   6  -6  -6    7.25    0.54
   6  -6  -5    9.69    0.60
   6  -6  -4    9.37    0.57
   6  -6  -3    5.33    0.42
   6  -6  -2    0.47    0.12
  -6   6   1    0.20    0.10
   6  -6  -1    0.14    0.08
  -6   6   0    2.32    0.28
   6  -6   0    2.00    0.24
  -6   6  -1    0.18    0.08
   6  -6   1    0.03    0.04
  -6   6  -2    0.09    0.08
   6  -6   2    0.00    0.03
  -6   6  -3    0.28    0.10
   6  -6   3    0.06    0.05
  -6   6  -4    1.77    0.24
  -6   6  -5    0.28    0.11
  -6   6  -6    2.53    0.29
  -6   6  -7   13.37    0.68
  -6   6  -8    3.88    0.38
   6  -5  -9    0.39    0.14
   6  -5  -8   -0.05    0.06
   6  -5  -7    0.25    0.12
   6  -5  -6   -0.01    0.06
   6  -5  -5    1.28    0.22
   6  -5  -4    5.98    0.45
   6  -5  -3    6.62    0.46
   6  -5  -2    0.38    0.11
   6  -5  -1    2.57    0.27
  -6   5   0    0.06    0.06
   6  -5   0    0.04    0.05
  -6   5  -1    0.06    0.07
   6  -5   1    0.05    0.05
  -6   5  -2    0.35    0.11
   6  -5   2    0.60    0.12
  -6   5  -3    0.52    0.13
   6  -5   3    0.51    0.11
  -6   5  -4    0.05    0.06
   6  -5   4   -0.01    0.03
  -6   5  -5    0.16    0.09
  -6   5  -6    0.01    0.06
  -6   5  -7    2.06    0.25
  -6   5  -8    1.38    0.21
  -6   5  -9    0.68    0.15
   6  -4 -10   -0.10    0.09
   6  -4  -9    0.55    0.17
   6  -4  -8    0.00    0.07
   6  -4  -7    2.10    0.30
   6  -4  -6    5.71    0.46
   6  -4  -5   55.09    1.37
   6  -4  -4    3.35    0.33
   6  -4  -3    9.21    0.53
   6  -4  -2    4.22    0.34
   6  -4  -1    0.29    0.09
   6  -4   0    4.69    0.34
   6  -4   1    1.21    0.17
  -6   4  -2    1.37    0.19
   6  -4   2    1.40    0.17
  -6   4  -3    0.03    0.05
   6  -4   3    0.08    0.05
  -6   4  -4    1.16    0.17
   6  -4   4    0.86    0.13
  -6   4  -5    2.61    0.26
  -6   4  -6    4.61    0.34
  -6   4  -7   22.95    0.76
  -6   4  -8    0.19    0.08
  -6   4  -9    9.96    0.51
   6  -3 -11    0.74    0.19
   6  -3 -10    0.44    0.15
   6  -3  -9    0.37    0.14
   6  -3  -8    4.41    0.41
   6  -3  -7    9.76    0.59
   6  -3  -6    0.30    0.12
   6  -3  -5    0.12    0.08
   6  -3  -4    8.67    0.50
   6  -3  -3    4.66    0.36
   6  -3  -2    2.63    0.26
   6  -3  -1    2.27    0.23
   6  -3   0    2.66    0.24
   6  -3   1    1.03    0.15
  -6   3  -2    0.01    0.04
   6  -3   2    0.04    0.04
  -6   3  -3    0.04    0.05
   6  -3   3   -0.02    0.04
  -6   3  -4    2.78    0.24
   6  -3   4    3.10    0.22
  -6   3  -5    0.01    0.05
  -6   3  -6    7.74    0.40
  -6   3  -7    0.16    0.07
  -6   3  -8   14.30    0.55
  -6   3  -9    0.20    0.07
   6  -2 -12    0.31    0.14
   6  -2 -11    0.38    0.12
   6  -2 -10    0.12    0.08
   6  -2  -9    0.44    0.14
   6  -2  -8    0.15    0.08
   6  -2  -7    9.50    0.55
   6  -2  -6   11.01    0.57
   6  -2  -5   30.26    0.92
   6  -2  -4   14.47    0.62
   6  -2  -3    9.21    0.48
   6  -2  -2    5.39    0.36
   6  -2  -1    0.22    0.08
   6  -2   0    0.12    0.05
   6  -2   1    1.29    0.16
  -6   2  -3    0.59    0.11
   6  -2   3    0.82    0.16
  -6   2  -4    0.38    0.09
   6  -2   4    0.65    0.15
  -6   2  -5    9.45    0.40
   6  -2   5    9.90    0.56
   6  -2   6    0.10    0.07
  -6   2  -6    0.12    0.06
  -6   2  -7   35.29    0.76
   6  -2   7   35.34    1.09
   6  -2   8    0.12    0.08
   6  -2   9    0.07    0.07
   6  -2  10    0.13    0.08
   6  -2  11    1.56    0.25
   6  -2  12    1.81    0.27
   6  -2  13    0.59    0.16
  -6   1  12    5.87    0.38
   6  -1  -1    0.76    0.15
   6  -1   0   10.98    0.55
   6  -1   1    0.35    0.11
   6  -1   2    0.77    0.16
   6  -1   3    2.49    0.28
  -6   1  -3    2.01    0.17
   6  -1   4    2.51    0.28
  -6   1  -4    2.19    0.17
  -6   1  -5   -0.08    0.04
   6  -1   5    0.04    0.07
   6  -1   6   14.64    0.69
  -6   1  -6   14.94    0.42
  -6   1  -6   14.65    0.57
   6  -1   7    0.82    0.17
  -6   1  -7    0.78    0.13
   6  -1   8    6.76    0.49
  -6   1  -8    6.82    0.38
   6  -1   9    0.56    0.15
  -6   1  -9    0.26    0.09
   6  -1  10   -0.10    0.07
  -6   1 -10    0.12    0.06
   6  -1  11    4.34    0.41
   6  -1  12    1.57    0.25
   6  -1  13   -0.02    0.06
  -6   0  12   -0.27    0.09
  -6   0  11    0.81    0.15
  -6   0  10    2.00    0.22
  -6   0   9    1.81    0.21
  -6   0   8    0.39    0.10
  -6   0   7    2.02    0.22
  -6   0   6    0.63    0.13
  -6   0   5   15.38    0.60
  -6   0   4    7.06    0.41
   6   0  -3    0.09    0.05
   6   0  -2    0.30    0.10
  -6   0   2    0.14    0.07
   6   0  -1    0.22    0.09
  -6   0   1    0.31    0.09
   6   0   0    2.89    0.28
  -6   0   0    2.87    0.26
   6   0   1    1.96    0.24
  -6   0  -1    1.85    0.21
   6   0   2    0.08    0.07
  -6   0  -2    0.03    0.04
   6   0   3    0.05    0.06
  -6   0  -3    0.13    0.07
  -6   0  -4    0.74    0.09
   6   0   4    0.49    0.14
  -6   0  -4    0.48    0.10
   6   0   5    0.06    0.05
  -6   0  -5    0.13    0.06
   6   0   6    4.51    0.38
  -6   0  -6    4.05    0.30
   6   0   7   12.98    0.66
  -6   0  -7   12.42    0.51
   6   0   8    2.60    0.30
  -6   0  -8    2.47    0.23
   6   0   9    0.25    0.10
  -6   0  -9    0.13    0.06
   6   0  10    3.66    0.37
  -6   0 -10    3.73    0.27
   6   0  11    0.05    0.08
   6   0  12    1.69    0.27
   6   1 -12   18.25    0.92
  -6  -1  12   17.36    0.63
   6   1 -11    0.41    0.15
  -6  -1  11    0.30    0.09
   6   1 -10    1.20    0.23
  -6  -1  10    1.28    0.18
  -6  -1   9    1.65    0.20
   6   1  -9    1.63    0.26
   6   1  -8    0.75    0.17
  -6  -1   8    0.76    0.14
  -6  -1   7    0.04    0.05
  -6  -1   6    3.05    0.27
   6   1  -5    0.75    0.13
  -6  -1   5    0.69    0.13
  -6  -1   4    1.85    0.22
   6   1  -4    2.16    0.23
   6   1  -3    1.48    0.19
  -6  -1   3    1.44    0.19
   6   1  -2    3.62    0.30
  -6  -1   2    3.93    0.31
  -6  -1   2    3.87    0.32
   6   1  -1    0.49    0.12
  -6  -1   1    0.48    0.12
  -6  -1   1    0.29    0.09
   6   1   0   21.66    0.76
  -6  -1   0   21.04    0.70
  -6  -1   0   21.88    0.78
   6   1   1    0.05    0.06
  -6  -1  -1   -0.07    0.06
  -6  -1  -1    0.03    0.05
   6   1   2    2.89    0.29
  -6  -1  -2    2.96    0.26
  -6  -1  -2    2.67    0.28
   6   1   3    3.57    0.33
  -6  -1  -3    3.69    0.29
  -6  -1  -3    3.46    0.33
   6   1   4    1.30    0.20
  -6  -1  -4    1.35    0.17
  -6  -1  -4    1.60    0.23
   6   1   5    1.69    0.23
  -6  -1  -5    1.39    0.18
  -6  -1  -5    1.92    0.26
   6   1   6    1.60    0.23
  -6  -1  -6    1.63    0.19
  -6  -1  -6    1.79    0.25
   6   1   7    2.32    0.28
  -6  -1  -7    2.83    0.32
  -6  -1  -7    2.41    0.22
  -6  -1  -8    0.18    0.07
   6   1   8    0.25    0.10
  -6  -1  -8    0.40    0.14
   6   1   9   -0.17    0.09
  -6  -1  -9   -0.06    0.07
   6   1  10    0.08    0.07
   6   1  11    0.37    0.13
   6   2 -12    1.05    0.23
   6   2 -11    3.10    0.38
   6   2 -10    1.80    0.28
  -6  -2  10    1.98    0.22
   6   2  -9    0.10    0.10
  -6  -2   9    0.22    0.08
   6   2  -8    1.37    0.23
  -6  -2   8    0.94    0.15
   6   2  -7    5.27    0.43
  -6  -2   7    5.80    0.37
  -6  -2   6    1.79    0.20
  -6  -2   6    1.70    0.21
   6   2  -6    1.70    0.24
   6   2  -6    1.88    0.20
   6   2  -5    0.57    0.12
   6   2  -5    0.39    0.11
  -6  -2   5    0.34    0.09
  -6  -2   5    0.37    0.09
   6   2  -4    0.25    0.09
   6   2  -4    0.27    0.09
  -6  -2   4    0.12    0.06
  -6  -2   4    0.14    0.07
   6   2  -3    0.06    0.06
  -6  -2   3    0.11    0.05
  -6  -2   3    0.10    0.07
   6   2  -2    2.37    0.25
  -6  -2   2    2.76    0.20
  -6  -2   2    2.61    0.25
  -6  -2   2    2.21    0.24
   6   2  -1    2.05    0.23
  -6  -2   1    1.76    0.17
  -6  -2   1    2.08    0.22
  -6  -2   1    1.69    0.22
   6   2   0    0.34    0.10
  -6  -2   0    0.41    0.08
  -6  -2   0    0.30    0.10
  -6  -2   0    0.55    0.12
   6   2   1    6.52    0.42
  -6  -2  -1    6.81    0.34
  -6  -2  -1    6.38    0.38
  -6  -2  -1    6.08    0.43
   6   2   2    0.20    0.08
  -6  -2  -2    0.15    0.07
  -6  -2  -2    0.18    0.08
  -6  -2  -2    0.19    0.07
   6   2   3    0.79    0.16
  -6  -2  -3    0.61    0.15
  -6  -2  -3    0.78    0.14
  -6  -2  -4    0.18    0.08
   6   2   4    0.11    0.08
  -6  -2  -4    0.18    0.09
   6   2   5    1.33    0.21
  -6  -2  -5    1.28    0.22
   6   2   6    0.37    0.13
  -6  -2  -6    0.47    0.14
   6   2   7    0.21    0.10
  -6  -2  -7    0.02    0.05
   6   2   8    0.08    0.07
  -6  -2  -8    0.06    0.07
   6   2   9    0.28    0.11
  -6  -2  -9    0.10    0.08
   6   2  10    2.67    0.33
  -6  -2 -10    2.71    0.36
  -6  -2 -11    0.18    0.11
   6   3 -11    1.85    0.30
   6   3 -10   -0.06    0.07
   6   3  -9    0.20    0.10
   6   3  -8    0.03    0.06
   6   3  -7    0.25    0.10
   6   3  -6    0.12    0.08
  -6  -3   6    0.06    0.05
   6   3  -5   -0.01    0.03
   6   3  -5   -0.06    0.05
   6   3  -4   -0.01    0.05
  -6  -3   4    0.06    0.05
   6   3  -4    0.01    0.04
  -6  -3   4    0.07    0.05
   6   3  -3    0.18    0.08
  -6  -3   3    0.19    0.07
   6   3  -3    0.27    0.09
  -6  -3   3    0.09    0.06
   6   3  -2    0.76    0.15
  -6  -3   2    0.96    0.14
  -6  -3   2    0.70    0.15
   6   3  -1    1.11    0.18
  -6  -3   1    1.36    0.17
  -6  -3   1    1.03    0.18
   6   3   0   17.58    0.70
  -6  -3   0   16.41    0.71
   6   3   1    0.79    0.15
  -6  -3  -1    1.03    0.15
  -6  -3  -1    0.74    0.16
   6   3   2    0.53    0.13
  -6  -3  -2    0.39    0.10
  -6  -3  -2    0.38    0.12
   6   3   3    0.21    0.09
  -6  -3  -3    0.10    0.06
  -6  -3  -3    0.25    0.11
   6   3   4    0.18    0.10
  -6  -3  -4    0.07    0.05
  -6  -3  -4    0.05    0.06
   6   3   5    0.01    0.05
  -6  -3  -5    0.15    0.10
   6   3   6    2.52    0.30
  -6  -3  -6    2.66    0.34
   6   3   7    1.39    0.23
  -6  -3  -7    1.56    0.27
   6   3   8    0.13    0.09
  -6  -3  -8    0.13    0.10
   6   3   9    0.34    0.13
  -6  -3  -9    0.61    0.18
   6   4 -10    0.61    0.18
   6   4  -9    0.88    0.20
   6   4  -8    0.09    0.08
   6   4  -7    0.60    0.16
   6   4  -6    1.35    0.22
  -6  -4   6    1.39    0.20
   6   4  -5    5.59    0.42
  -6  -4   5    5.08    0.38
   6   4  -4    1.82    0.22
  -6  -4   4    1.69    0.21
  -6  -4   4    1.41    0.21
   6   4  -3   -0.08    0.06
  -6  -4   3   -0.01    0.04
   6   4  -2    0.01    0.06
  -6  -4   2   -0.04    0.05
  -6  -4   2    0.06    0.05
   6   4  -1    0.37    0.10
  -6  -4   1    0.23    0.09
  -6  -4   1    0.38    0.11
   6   4   0    0.46    0.12
  -6  -4   0    0.45    0.11
  -6  -4   0    0.55    0.14
   6   4   1    1.99    0.25
  -6  -4  -1    2.05    0.24
  -6  -4  -1    1.82    0.25
   6   4   2    0.29    0.10
  -6  -4  -2    0.50    0.13
  -6  -4  -2    0.39    0.12
   6   4   3    0.10    0.07
  -6  -4  -3    0.11    0.07
  -6  -4  -3   -0.11    0.08
   6   4   4    0.14    0.10
  -6  -4  -4   -0.01    0.04
  -6  -4  -4    0.04    0.07
   6   4   5    4.67    0.42
  -6  -4  -5    4.70    0.39
  -6  -4  -5    4.42    0.44
   6   4   6    0.58    0.16
  -6  -4  -6    0.22    0.10
  -6  -4  -6    0.46    0.16
   6   4   7    0.30    0.12
  -6  -4  -7    0.08    0.08
   6   5  -9    0.34    0.13
   6   5  -8   -0.03    0.06
  -6  -5   5    1.73    0.24
   6   5  -3    0.76    0.16
  -6  -5   3    0.59    0.14
   6   5  -2   -0.03    0.05
  -6  -5   2   -0.03    0.05
   6   5  -1    0.82    0.17
  -6  -5   1    0.92    0.18
   6   5   0    1.61    0.24
  -6  -5   0    1.39    0.22
   6   5   1    3.01    0.32
  -6  -5  -1    2.83    0.31
   6   5   2    0.35    0.12
  -6  -5  -2    0.32    0.11
  -6  -5  -3    2.43    0.29
   6   5   3    2.35    0.30
   6   5   4    0.11    0.09
  -6  -5  -4    0.32    0.11
  -6  -5  -5    0.13    0.07
  -6  -5  -6    0.50    0.14
  -6  -5  -7    0.38    0.14
   6   6  -1    2.17    0.28
   6   6   0    0.18    0.06
  -6  -6   0    0.37    0.12
   6   6   1   -0.12    0.08
  -6  -6  -1    0.02    0.07
  -6  -6  -2    0.18    0.10
  -6  -6  -3    0.18    0.09
   7  -6  -3    0.83    0.18
   7  -6  -2    2.73    0.31
   7  -6  -1    0.32    0.11
  -7   6   0    0.59    0.15
   7  -6   0    0.60    0.14
  -7   6  -1   -0.04    0.07
   7  -6   1    0.07    0.06
  -7   6  -2    0.51    0.14
  -7   6  -3    0.73    0.18
  -7   6  -4   -0.02    0.06
   7  -5  -6    3.58    0.39
   7  -5  -5    0.33    0.12
   7  -5  -4    0.10    0.08
   7  -5  -3    2.13    0.28
   7  -5  -2    1.16    0.20
   7  -5  -1    0.36    0.12
  -7   5   0    0.90    0.19
   7  -5   0    0.93    0.17
  -7   5  -1    4.24    0.37
   7  -5   1    4.75    0.37
  -7   5  -2    0.05    0.06
   7  -5   2    0.04    0.05
  -7   5  -3    1.01    0.19
  -7   5  -4    1.72    0.24
  -7   5  -5    3.34    0.33
  -7   5  -6    0.01    0.07
  -7   5  -7    3.33    0.33
  -7   5  -8    0.41    0.13
   7  -4  -8    0.05    0.08
   7  -4  -7    0.54    0.16
   7  -4  -6    1.75    0.26
   7  -4  -5    0.36    0.12
   7  -4  -4    9.23    0.57
   7  -4  -3    8.60    0.53
   7  -4  -2    0.07    0.07
   7  -4  -1    0.03    0.06
   7  -4   0    3.46    0.31
  -7   4  -1    1.53    0.21
   7  -4   1    1.68    0.21
  -7   4  -2    0.06    0.06
   7  -4   2    0.08    0.05
  -7   4  -3    0.01    0.05
  -7   4  -4   -0.02    0.05
  -7   4  -5    0.15    0.09
  -7   4  -6    2.07    0.24
  -7   4  -7    1.06    0.17
   7  -3  -9    0.12    0.10
   7  -3  -8    5.50    0.48
   7  -3  -7    0.27    0.12
   7  -3  -6    1.55    0.25
   7  -3  -5    4.71    0.41
   7  -3  -4    0.30    0.10
   7  -3  -3    2.29    0.27
   7  -3  -2    0.49    0.13
   7  -3  -1    1.33    0.19
   7  -3   0    0.63    0.13
   7  -3   1    6.55    0.39
  -7   3  -2    2.21    0.23
   7  -3   2    2.81    0.25
  -7   3  -3    0.70    0.13
  -7   3  -4    5.25    0.34
  -7   3  -5    2.24    0.23
   7  -2  -7    1.32    0.23
   7  -2  -6    3.65    0.36
   7  -2  -5    0.95    0.18
   7  -2  -4    4.74    0.38
  -7   2  -3    0.03    0.04
  -7   2  -4    0.04    0.04
   7  -2   4    0.06    0.07
   7  -2   5    0.04    0.06
   7  -2   6    0.07    0.09
   7  -2   7    0.19    0.10
   7  -2   8    0.34    0.12
  -7   2  -8    0.29    0.10
  -7   2  -9    3.20    0.29
   7  -2   9    3.14    0.37
  -7   1  12    0.04    0.05
  -7   1  11   13.19    0.60
  -7   1  10    3.48    0.31
   7  -1   0    0.09    0.07
   7  -1   1   10.84    0.61
   7  -1   2    4.52    0.40
   7  -1   3    0.08    0.06
  -7   1  -4    2.53    0.27
   7  -1   4    2.09    0.28
   7  -1   5    0.51    0.15
  -7   1  -5    0.68    0.15
   7  -1   6    1.97    0.28
  -7   1  -6    1.81    0.22
   7  -1   7    1.30    0.24
  -7   1  -7    0.96    0.16
   7  -1   8    0.89    0.20
  -7   1  -8    1.17    0.17
   7  -1   9    0.16    0.10
  -7   1  -9   -0.03    0.04
  -7   0  12    0.04    0.04
  -7   0  11    0.44    0.12
  -7   0  10    0.28    0.10
  -7   0   9    0.07    0.06
  -7   0   8    0.61    0.13
  -7   0   7    2.41    0.26
  -7   0   6    8.16    0.48
  -7   0   5    0.27    0.09
  -7   0   4    0.99    0.18
  -7   0   3    0.94    0.17
   7   0  -3    0.94    0.17
   7   0  -2    0.63    0.15
  -7   0   2    0.76    0.16
  -7   0   1    3.56    0.32
   7   0  -1    3.35    0.33
   7   0   0    1.93    0.26
  -7   0   0    1.77    0.23
   7   0   1    0.19    0.09
  -7   0  -1    0.20    0.09
   7   0   2    6.23    0.47
  -7   0  -2    7.10    0.44
   7   0   3   -0.11    0.07
  -7   0  -3    0.02    0.05
   7   0   4    0.03    0.05
  -7   0  -4   -0.02    0.05
   7   0   5    0.37    0.13
  -7   0  -5    0.47    0.11
   7   0   6    1.05    0.21
  -7   0  -6    0.98    0.16
   7   0   7    1.21    0.22
  -7   0  -7    0.97    0.16
   7   0   8    1.31    0.24
  -7   0  -8    1.00    0.16
   7   0   9    0.86    0.20
  -7   0  -9    0.66    0.13
  -7  -1  12   -0.02    0.04
  -7  -1  11    4.68    0.36
  -7  -1  10    9.86    0.53
  -7  -1   9    1.17    0.19
  -7  -1   8    0.19    0.08
  -7  -1   7    0.52    0.13
  -7  -1   6    1.75    0.23
  -7  -1   5    0.29    0.10
   7   1  -5    0.33    0.10
   7   1  -4    0.57    0.13
  -7  -1   4    0.64    0.15
   7   1  -3    0.03    0.06
  -7  -1   3    0.02    0.05
   7   1  -2    0.03    0.05
  -7  -1   2   -0.09    0.07
   7   1  -1    0.06    0.06
  -7  -1   1    0.06    0.06
   7   1   0    1.73    0.24
  -7  -1   0    1.61    0.22
   7   1   1    2.94    0.32
  -7  -1  -1    3.01    0.29
   7   1   2    6.34    0.47
  -7  -1  -2    6.73    0.43
   7   1   3   -0.01    0.08
  -7  -1  -3    0.11    0.07
   7   1   4    0.44    0.14
  -7  -1  -4    0.35    0.10
   7   1   5    0.06    0.07
  -7  -1  -5    0.10    0.06
   7   1   6   -0.08    0.08
  -7  -1  -6    0.09    0.06
   7   1   7    2.05    0.29
  -7  -1  -7    2.17    0.23
   7   1   8    0.31    0.13
  -7  -2  10   -0.08    0.06
   7   2 -10    0.12    0.09
  -7  -2   9    0.69    0.14
  -7  -2   8    1.79    0.23
  -7  -2   7    0.03    0.05
  -7  -2   6    0.03    0.06
  -7  -2   5    5.00    0.38
   7   2  -5    4.07    0.33
   7   2  -4    1.54    0.22
  -7  -2   4    1.78    0.23
  -7  -2   4    1.76    0.23
   7   2  -3    6.11    0.43
  -7  -2   3    5.92    0.42
  -7  -2   3    6.64    0.43
   7   2  -2    0.08    0.06
  -7  -2   2    0.00    0.04
  -7  -2   2    0.06    0.06
   7   2  -1    0.23    0.09
  -7  -2   1    0.35    0.11
  -7  -2   1    0.20    0.08
   7   2   0    0.08    0.06
  -7  -2   0    0.04    0.06
  -7  -2   0    0.11    0.07
   7   2   1    0.07    0.06
  -7  -2  -1   -0.10    0.07
  -7  -2  -1    0.05    0.05
   7   2   2    2.31    0.29
  -7  -2  -2    1.90    0.23
  -7  -2  -2    1.66    0.25
   7   2   3    2.04    0.27
  -7  -2  -3    2.01    0.23
  -7  -2  -3    1.75    0.26
  -7  -2  -4    0.47    0.12
   7   2   4    0.35    0.12
  -7  -2  -4    0.10    0.07
   7   2   5    0.16    0.09
  -7  -2  -5    0.14    0.08
   7   2   6    2.12    0.29
  -7  -2  -6    2.45    0.32
   7   2   7    0.58    0.17
  -7  -2  -7    0.67    0.19
   7   3 -10    7.16    0.58
   7   3  -9    1.96    0.30
   7   3  -8    1.78    0.28
   7   3  -7    1.16    0.22
  -7  -3   5    0.54    0.13
   7   3  -4   -0.05    0.05
  -7  -3   4   -0.05    0.04
   7   3  -3    0.47    0.13
  -7  -3   3    0.40    0.11
   7   3  -2   -0.13    0.06
  -7  -3   2    0.01    0.04
   7   3  -1    0.03    0.04
  -7  -3   1    0.01    0.04
   7   3   0    0.03    0.06
  -7  -3   0    0.07    0.05
   7   3   1    0.87    0.18
  -7  -3  -1    0.84    0.17
   7   3   2    4.05    0.38
  -7  -3  -2    3.29    0.35
   7   3   3   -0.14    0.09
  -7  -3  -3   -0.04    0.06
   7   3   4    4.26    0.42
  -7  -3  -4    3.89    0.40
   7   3   5    3.11    0.36
  -7  -3  -5    2.89    0.36
  -7  -4   4    0.04    0.06
   7   4  -3    0.49    0.13
  -7  -4   3    0.37    0.11
   7   4  -2    0.13    0.08
  -7  -4   2    0.32    0.11
   7   4  -1    0.10    0.07
  -7  -4   1    0.08    0.06
   7   4   0    0.06    0.07
  -7  -4   0   -0.03    0.05
   7   4   1    0.20    0.10
  -7  -4  -1    0.02    0.06
   7   4   2    0.33    0.12
  -7  -4  -2    0.63    0.16
   7   4   3    2.83    0.35
  -7  -5   3    0.09    0.06
   7   5  -1    0.79    0.18
   7   5   0   -0.04    0.07
   8  -5  -2    0.48    0.14
   8  -5  -1    0.32    0.12
  -8   5  -1    0.57    0.15
  -8   5  -2    4.18    0.38
  -8   5  -3    2.08    0.27
   8  -4  -4    0.21    0.12
   8  -4  -3    0.11    0.09
   8  -4  -2    0.48    0.13
   8  -4  -1    0.30    0.11
   8  -4   0    2.54    0.28
  -8   4  -1    0.16    0.09
  -8   4  -2    0.05    0.07
  -8   4  -3    1.13    0.19
   8  -3  -6    0.75    0.19
   8  -3  -5    0.64    0.17
   8  -3  -4   -0.06    0.06
   8  -3  -3    1.50    0.23
  -8   3  -2    4.63    0.35
  -8   2  -6    0.10    0.09
  -8   2  -7    3.29    0.33
  -8   2  -8    0.25    0.10
  -8   1   7    1.61    0.23
  -8   1   6    0.06    0.06
  -8   1   5    0.06    0.06
  -8   1   1    0.55    0.15
  -8   1   0    1.69    0.25
  -8   1  -1    0.22    0.10
   8  -1   1    0.26    0.12
   8  -1   2   -0.19    0.10
  -8   1  -2   -0.02    0.07
  -8   1  -3    3.85    0.36
   8  -1   3    4.12    0.42
   8  -1   4    0.64    0.17
  -8   1  -4    0.56    0.15
  -8   1  -5    0.82    0.17
  -8   1  -6    1.58    0.23
  -8   1  -7   -0.03    0.04
  -8   1  -8    0.19    0.09
  -8   0   6    0.25    0.10
  -8   0   5    0.04    0.05
  -8   0   4    0.18    0.09
  -8   0   3    0.73    0.16
  -8   0   2    5.89    0.45
   8   0  -2    5.77    0.46
   8   0  -1    1.65    0.26
  -8   0   1    1.46    0.23
  -8   0   0    2.93    0.32
   8   0   0    2.71    0.33
   8   0   1    0.41    0.12
  -8   0  -1    0.41    0.13
   8   0   2    1.10    0.22
  -8   0  -2    0.88    0.17
   8   0   3    0.27    0.12
  -8   0  -3    0.17    0.09
   8   0   4    0.73    0.18
  -8   0  -4    1.05    0.19
  -8   0  -5    0.10    0.06
  -8   0  -6    0.45    0.12
  -8   0  -7    1.75    0.23
  -8   0  -8    0.02    0.04
  -8  -1   4    0.14    0.07
   8   1  -4    0.12    0.08
   8   1  -3   -0.06    0.06
  -8  -1   3    0.06    0.05
   8   1  -2    0.16    0.10
  -8  -1   2    0.07    0.06
   8   1  -1    0.00    0.03
  -8  -1   1   -0.05    0.06
   8   1   0    0.26    0.11
  -8  -1   0    0.33    0.11
   8   1   1    1.18    0.22
  -8  -1  -1    1.23    0.21
   8   1   2    1.96    0.29
  -8  -1  -2    1.50    0.23
   8   1   3    0.66    0.18
  -8  -1  -3    0.73    0.16
  -8  -1  -4   -0.02    0.04
  -8  -1  -5    1.27    0.20
  -8  -1  -6    7.71    0.48
  -8  -1  -7    0.13    0.07
   8   2  -3   -0.05    0.05
   8   2  -2    0.55    0.15
   8   2  -1    2.08    0.28
   8   2   0    0.07    0.07
   8   2   1    0.05    0.06
  -8  -2  -1    0.18    0.09
   8   2   2    0.26    0.12
  -8  -3   3    0.84    0.17
   8   3  -2    0.11    0.08
  -8  -3   2    0.03    0.04
   8   3  -1    1.21    0.21
  -8  -3   1    0.80    0.18
   8   3   0    1.75    0.27
   0   0   0    0.00    0.00
;
_shelx_hkl_checksum     5518
_shelx_res_file
;
    shelx.res created by SHELXL-2014/7
TITL  4c
CELL  0.71073   6.6981   6.9988  14.1770   91.070   92.131   96.602
ZERR     2.00   0.0004   0.0004   0.0009    0.005    0.005    0.005
LATT   1
SFAC  C    H    N    O
UNIT  28   24   6    10
MERG   2
OMIT    -3.00  53.00
FMAP   2
PLAN   -1
ACTA   53
DFIX  0.84 0.01 O2 H2o
DFIX  0.88 0.01 N2 H2n
BOND  $H
TEMP  -173
CONF
SIZE  0.20 0.25 0.30
L.S.  12
WGHT    0.051300    0.219600
FVAR       0.20700
O1    4    1.110106    0.568951    0.893989    11.00000    0.01885    0.02492 =
         0.01584    0.00150    0.00520    0.00104
N1    3    0.708173    0.712833    0.655790    11.00000    0.02244    0.01707 =
         0.01756    0.00304    0.00440    0.00607
N2    3    0.882812    0.711781    0.977081    11.00000    0.01939    0.02029 =
         0.01383   -0.00067    0.00322    0.00128
AFIX  43
H2N   2    0.814888    0.710913    1.029055    11.00000   -1.20000
AFIX   0
C1    1    0.734226    0.788072    0.822222    11.00000    0.02058    0.01184 =
         0.01963    0.00249    0.00121    0.00350
C2    1    0.816867    0.778160    0.733814    11.00000    0.01781    0.01485 =
         0.02289    0.00447    0.00346    0.00315
AFIX  43
H2    2    0.956058    0.819339    0.728406    11.00000   -1.20000
AFIX   0
C3    1    0.512199    0.656156    0.663143    11.00000    0.02106    0.01829 =
         0.01743    0.00276    0.00004    0.00483
AFIX  43
H3    2    0.434977    0.610119    0.608104    11.00000   -1.20000
AFIX   0
C4    1    0.417731    0.662117    0.748036    11.00000    0.01825    0.01914 =
         0.02070    0.00315    0.00290    0.00104
AFIX  43
H4    2    0.277796    0.621831    0.751044    11.00000   -1.20000
AFIX   0
C5    1    0.529909    0.727616    0.828599    11.00000    0.02084    0.01638 =
         0.01689    0.00251    0.00533    0.00274
AFIX  43
H5    2    0.467988    0.731270    0.887713    11.00000   -1.20000
AFIX   0
C6    1    0.862678    0.861655    0.908318    11.00000    0.02173    0.01656 =
         0.02254    0.00094    0.00134    0.00030
AFIX  23
H6A   2    0.997957    0.913242    0.888252    11.00000   -1.20000
H6B   2    0.801757    0.968411    0.938590    11.00000   -1.20000
AFIX   0
C7    1    1.003082    0.576199    0.961930    11.00000    0.01328    0.01809 =
         0.01380   -0.00398   -0.00166   -0.00250
O2    4    0.872729    0.690921    0.492398    11.00000    0.01969    0.02638 =
         0.01846    0.00080    0.00520    0.00112
H2O   2    0.824670    0.698071    0.548103    11.00000   -1.50000
O3    4    1.142298    0.838611    0.573606    11.00000    0.02430    0.03331 =
         0.01693   -0.00403    0.00267    0.00139
O4    4    1.410481    0.745969    0.086477    11.00000    0.03955    0.04059 =
         0.01518   -0.00071    0.00371    0.00781
O5    4    1.686257    0.825970    0.169570    11.00000    0.02342    0.03526 =
         0.03214    0.00375    0.01147    0.00511
N3    3    1.502833    0.784484    0.162639    11.00000    0.02733    0.01825 =
         0.02145    0.00286    0.00655    0.00704
C8    1    1.060806    0.768964    0.500897    11.00000    0.01790    0.01585 =
         0.02143    0.00266    0.00015    0.00307
C9    1    1.172315    0.766925    0.410444    11.00000    0.01900    0.01265 =
         0.01774    0.00166    0.00247    0.00294
C10   1    1.074788    0.718057    0.323487    11.00000    0.01528    0.01621 =
         0.02249   -0.00027    0.00026    0.00101
AFIX  43
H10   2    0.933856    0.680082    0.320109    11.00000   -1.20000
AFIX   0
C11   1    1.182289    0.724575    0.241969    11.00000    0.02171    0.01626 =
         0.01583   -0.00039   -0.00242    0.00241
AFIX  43
H11   2    1.116634    0.692432    0.182282    11.00000   -1.20000
AFIX   0
C12   1    1.388306    0.779144    0.249307    11.00000    0.02125    0.01349 =
         0.01611    0.00184    0.00522    0.00444
C13   1    1.490178    0.828782    0.334809    11.00000    0.01633    0.01609 =
         0.02160    0.00105    0.00101    0.00224
AFIX  43
H13   2    1.631038    0.867181    0.337899    11.00000   -1.20000
AFIX   0
C14   1    1.379579    0.820450    0.415463    11.00000    0.01899    0.01553 =
         0.01576   -0.00040   -0.00238    0.00164
AFIX  43
H14   2    1.445807    0.851644    0.475111    11.00000   -1.20000
AFIX   0
HKLF 4
REM   4c
REM R1 =  0.0398 for    2203 Fo > 4sig(Fo)  and  0.0508 for all    2645 data
REM    202 parameters refined using      2 restraints
END
WGHT      0.0513      0.2194
REM Highest difference peak  0.368,  deepest hole -0.247,  1-sigma level  0.049
Q1    1   0.7980  0.6263  0.4417  11.00000  0.05    0.37
;
_shelx_res_checksum     98448
data_global
_journal_date_recd_electronic     2015-12-10
_journal_date_accepted     2015-12-14
_journal_name_full     'Acta Crystallographica, Section E'
_journal_year     2016
_journal_volume     72
_journal_issue      1
_journal_page_first     76
_journal_page_last     82
_journal_paper_category     GO
_journal_paper_doi     10.1107/S2056989015024068
_journal_coeditor_code     HB7557
loop_
    _publ_contact_author_name
    _publ_contact_author_address
    _publ_contact_author_email
    'Edward R.T. Tiekink'
;
Faculty of Science and Technology,
Sunway University,
No.5 Jalan Universiti,
47500 Bandar Sunway,
Selangor Darul Ehsan, Malaysia
;
 edwardt@sunway.edu.my
_publ_contact_author_fax     ' +60 3 7491 8633 '
_publ_contact_author_phone     ' +60 3 7491 7173 '
_publ_section_title
;
A 2:1 co-crystal of <i>p</i>-nitrobenzoic acid and
<i>N</i>,<i>N</i>'-bis(pyridin-3-ylmethyl)ethanediamide: crystal structure and
Hirshfeld surface analysis
;
_publ_section_title_footnote     .
loop_
    _publ_author_name
    _publ_author_footnote
    _publ_author_address
    ' Sabrina Syed' .
;
Department of Chemistry, University of Malaya,
50603 Kuala Lumpur, Malaysia
;
    'Siti Nadiah Abdul Halim  ' .
;
Department of Chemistry, University of Malaya,
50603 Kuala Lumpur, Malaysia
;
    ' Jotani, Mukesh M. '
;
Additional correspondence author, e-mail: mmjotani@rediffmail.com.
;
;
Department of Physics, Bhavan's Sheth R. A. College of Science, Ahmedabad,
Gujarat 380001, India
;
    'Tiekink, Edward R. T.' .
;
Centre for Crystalline Materials,
Faculty of Science and Technology,
Sunway University, 47500 Bandar Sunway,
Selangor Darul Ehsan, Malaysia
;
_publ_section_synopsis
;
The components of the 2:1 co-crystal are linked by hydroxy-O---H...N(pyridyl)
hydrogen bonds into a three-molecule aggregate having the shape of the letter
Z. These are connected into a supramolecular ladder by tight
amide-N---H...O(nitro) hydrogen bonds.
;
