# Supplementary material for: A 2:1 co-crystal of p-nitro­benzoic acid and N,N′-bis­(pyridin-3-ylmeth­yl)ethanedi­amide: crystal structure and Hirshfeld surface analysis
Source: Acta Crystallogr E Crystallogr Commun. 2016 Jan 1;72(Pt 1):76–82. doi: 10.1107/S2056989015024068 (PMC4704746; doi:10.1107/S2056989015024068)
Supplement: Supplementary file 2 [file e-72-00076-Isup2.hkl]

data_I                                                                          
_shelx_title '  4c'                                                             
_shelx_refln_list_code          4                                               
_shelx_F_calc_maximum      153.44                                               
_exptl_crystal_F_000       314.00                                               
_reflns_d_resolution_high  0.7967                                               
                                                                                
loop_                                                                           
 _space_group_symop_operation_xyz                                               
 'x, y, z'                                                                      
 '-x, -y, -z'                                                                   
                                                                                
_cell_length_a     6.6981                                                       
_cell_length_b     6.9988                                                       
_cell_length_c    14.1770                                                       
_cell_angle_alpha  91.070                                                       
_cell_angle_beta   92.131                                                       
_cell_angle_gamma  96.602                                                       
                                                                                
_shelx_F_squared_multiplier     1.000                                           
                                                                                
loop_                                                                           
 _refln_index_h                                                                 
 _refln_index_k                                                                 
 _refln_index_l                                                                 
 _refln_F_squared_calc                                                          
 _refln_F_squared_meas                                                          
 _refln_F_squared_sigma                                                         
 _refln_observed_status                                                         
   1   0   0          0.99          1.53         0.33 o                         
   2   0   0        647.21        555.27         2.99 o                         
   3   0   0       1571.70       1602.29         5.78 o                         
   4   0   0        376.22        325.71         9.37 o                         
   5   0   0        234.27        222.65        14.94 o                         
   6   0   0         68.28         67.20         4.45 o                         
   7   0   0         35.13         43.03         4.02 o                         
   8   0   0         46.81         65.99         5.36 o                         
  -8   1   0         31.59         39.44         5.83 o                         
  -7   1   0          2.25          2.10         1.63 o                         
  -6   1   0        272.48        256.25        12.84 o                         
  -5   1   0          0.07         -0.23         1.17 o                         
  -4   1   0        250.27        256.56         6.65 o                         
  -3   1   0       1358.53       1430.93        13.46 o                         
  -2   1   0         28.70         31.69         1.09 o                         
  -1   1   0        136.56        130.93         2.31 o                         
   0   1   0         63.82         62.78         1.63 o                         
   1   1   0        476.65        474.71         4.13 o                         
   2   1   0        646.73        637.23         5.75 o                         
   3   1   0       1169.45       1331.78        10.51 o                         
   4   1   0        221.44        241.88         3.75 o                         
   5   1   0         12.03         14.62         0.98 o                         
   6   1   0        575.53        501.74        10.03 o                         
   7   1   0         37.30         38.90         3.78 o                         
   8   1   0          4.58          6.88         1.82 o                         
  -6   2   0          4.16          2.80         1.17 o                         
  -5   2   0        115.78        114.82         6.77 o                         
  -4   2   0        222.32        215.87         8.40 o                         
  -3   2   0        391.54        406.37        10.00 o                         
  -2   2   0         47.38         36.37         1.73 o                         
  -1   2   0        765.65        749.81         8.42 o                         
   0   2   0      19145.39      17965.09        35.01 o                         
   1   2   0        231.99        231.53         2.69 o                         
   2   2   0          5.43          5.13         0.42 o                         
   3   2   0        758.36        825.05         7.55 o                         
   4   2   0          6.61          6.46         0.72 o                         
   5   2   0          9.10          9.43         0.99 o                         
   6   2   0          9.72          9.52         1.13 o                         
   7   2   0          2.17          1.75         0.85 o                         
  -7   3   0         14.66         14.70         3.03 o                         
  -6   3   0         65.43         62.08         5.60 o                         
  -5   3   0          0.78          0.23         0.23 o                         
  -4   3   0         34.85         34.87         2.12 o                         
  -3   3   0         50.68         55.54         2.64 o                         
  -2   3   0         16.48         12.31         1.32 o                         
  -1   3   0          0.20         -0.12         0.50 o                         
   0   3   0        250.64        260.35         2.93 o                         
   1   3   0        128.16        117.36         1.96 o                         
   2   3   0        235.21        217.76         3.56 o                         
   3   3   0        159.79        177.88         4.04 o                         
   4   3   0         44.23         47.05         1.88 o                         
   5   3   0          0.48          0.25         0.55 o                         
   6   3   0        464.20        397.29        13.65 o                         
   7   3   0          0.62          1.21         0.90 o                         
  -7   4   0         98.41         80.75         7.23 o                         
  -6   4   0        117.82        109.45         7.93 o                         
  -5   4   0         13.64         11.30         1.34 o                         
  -4   4   0          0.11         -0.47         0.50 o                         
  -3   4   0        196.99        203.74         6.10 o                         
  -2   4   0        150.82        141.99         5.27 o                         
  -1   4   0        123.15        127.57         3.27 o                         
   0   4   0        556.43        579.29         6.84 o                         
   1   4   0        124.34        110.33         3.34 o                         
   2   4   0        251.64        221.53         4.99 o                         
   3   4   0        396.19        394.22         7.19 o                         
   4   4   0          1.88          1.10         0.50 o                         
   5   4   0         73.65         73.03         4.70 o                         
   6   4   0          9.53         11.25         1.64 o                         
  -7   5   0         22.26         21.40         2.96 o                         
  -6   5   0          4.72          1.15         0.90 o                         
  -5   5   0         69.00         58.69         3.64 o                         
  -4   5   0          3.04          1.63         1.52 o                         
  -3   5   0          9.36          8.50         1.56 o                         
  -2   5   0         30.90         32.82         1.92 o                         
  -1   5   0        241.21        244.64         5.07 o                         
   0   5   0         46.39         57.08         2.19 o                         
   1   5   0          2.40          1.97         0.65 o                         
   2   5   0         78.37         80.03         4.26 o                         
   3   5   0        138.85        128.89         5.88 o                         
   4   5   0        113.63        107.85         5.75 o                         
   5   5   0         10.31          8.74         1.85 o                         
   6   5   0         37.78         34.97         3.78 o                         
  -6   6   0         45.64         50.11         4.25 o                         
  -5   6   0          7.56          6.20         1.46 o                         
  -4   6   0          7.43          6.90         1.65 o                         
  -3   6   0        103.87        105.02         3.79 o                         
  -2   6   0          0.63          0.09         0.64 o                         
  -1   6   0        203.73        208.61         4.54 o                         
   0   6   0          4.64         31.57         6.88 o                         
   1   6   0         44.08         46.89         3.19 o                         
   2   6   0         11.28         11.48         1.90 o                         
   3   6   0         28.05         24.36         2.92 o                         
   4   6   0          7.83          8.96         1.90 o                         
   5   6   0         85.38         87.23         6.05 o                         
  -5   7   0         58.78         55.78         6.77 o                         
  -4   7   0         12.71         16.41         2.92 o                         
  -3   7   0          2.73          1.17         0.94 o                         
  -2   7   0         13.78         11.76         1.40 o                         
  -1   7   0        320.88        328.04         8.43 o                         
   0   7   0         51.78         76.50         5.57 o                         
   1   7   0         81.80         83.56         4.04 o                         
   2   7   0          7.93          9.99         2.02 o                         
   3   7   0          0.13         -0.15         0.90 o                         
   4   7   0         80.20         77.20         5.77 o                         
  -4   8   0          6.49          3.27         2.22 o                         
  -3   8   0          1.57          0.47         1.63 o                         
  -2   8   0         35.99         33.02         2.95 o                         
  -1   8   0          0.35          0.63         0.84 o                         
   0   8   0         36.16         40.07         3.13 o                         
   1   8   0          1.17          2.10         1.05 o                         
   2   8   0          8.94         13.49         2.50 o                         
  -2  -8   1          6.72          7.04         3.27 o                         
  -1  -8   1         14.02         15.14         2.35 o                         
   0  -8   1          6.97          3.37         1.06 o                         
   1  -8   1         89.17         80.32         4.36 o                         
   2  -8   1          0.18          0.75         0.87 o                         
   3  -8   1          0.71         -0.67         1.23 o                         
   4  -8   1         30.10         31.64         3.71 o                         
  -4  -7   1         11.13          9.94         2.19 o                         
  -3  -7   1          0.32         -1.34         0.90 o                         
  -2  -7   1        130.65        125.74         6.30 o                         
  -1  -7   1         40.53         40.18         3.58 o                         
   0  -7   1         53.05         51.88         3.19 o                         
   1  -7   1        115.24        111.27         4.14 o                         
   2  -7   1         12.57         10.99         1.38 o                         
   3  -7   1         42.30         34.41         2.43 o                         
   4  -7   1         76.58         69.94         5.11 o                         
   5  -7   1          3.65          4.90         2.33 o                         
  -5  -6   1          8.42          5.13         1.65 o                         
  -4  -6   1         19.85         20.93         2.80 o                         
  -3  -6   1         11.02         10.41         1.85 o                         
  -2  -6   1         61.53         59.61         4.01 o                         
  -1  -6   1          6.50          4.20         0.92 o                         
   0  -6   1        274.74        275.08         5.35 o                         
   1  -6   1        692.84        701.22         8.36 o                         
   2  -6   1        382.19        382.97         8.42 o                         
   3  -6   1          5.01          5.33         1.56 o                         
   4  -6   1          3.91          6.66         1.56 o                         
   5  -6   1         26.71         28.15         2.92 o                         
   6  -6   1          4.24          1.87         1.75 o                         
  -6  -5   1         20.71         20.30         2.88 o                         
  -5  -5   1        201.99        190.45         7.97 o                         
  -4  -5   1          7.18          5.61         1.40 o                         
  -3  -5   1        131.89        140.62         6.06 o                         
  -2  -5   1        212.36        230.60         7.16 o                         
  -1  -5   1         54.27         50.72         2.54 o                         
   0  -5   1          2.47          3.62         0.81 o                         
   1  -5   1          0.07         -0.19         0.53 o                         
   2  -5   1          8.41          9.48         1.13 o                         
   3  -5   1         68.35         68.41         4.13 o                         
   4  -5   1        420.31        413.96        22.29 o                         
   5  -5   1         29.70         31.69         2.79 o                         
   6  -5   1          1.39          1.26         0.95 o                         
   7  -5   1        106.38        105.24         6.11 o                         
  -6  -4   1          9.03          7.64         1.33 o                         
  -5  -4   1         50.71         49.15         5.83 o                         
  -4  -4   1          0.24         -0.14         1.28 o                         
  -3  -4   1          0.36          0.66         0.53 o                         
  -2  -4   1         78.25         89.32         3.14 o                         
  -1  -4   1        198.18        211.94         4.56 o                         
   0  -4   1        205.14        188.02         3.92 o                         
   1  -4   1       8516.28       8624.59        31.88 o                         
   2  -4   1        526.05        567.68        10.72 o                         
   3  -4   1         38.14         34.86         2.20 o                         
   4  -4   1        189.61        196.27         6.15 o                         
   5  -4   1          3.43          4.67         1.05 o                         
   6  -4   1         19.82         28.24         3.97 o                         
   7  -4   1         38.39         37.54         3.47 o                         
  -7  -3   1          0.09          0.47         0.66 o                         
  -6  -3   1         24.43         27.81         2.38 o                         
  -5  -3   1        117.39         94.52         4.78 o                         
  -4  -3   1          1.78          1.96         0.55 o                         
  -3  -3   1         31.58         30.29         1.74 o                         
  -2  -3   1       1384.85       1479.58        11.14 o                         
  -1  -3   1        124.19        124.10         2.27 o                         
   0  -3   1        412.92        408.25         5.34 o                         
   1  -3   1         57.51         53.33         3.15 o                         
   2  -3   1         44.48         46.62         2.64 o                         
   3  -3   1        101.43        108.17         3.80 o                         
   4  -3   1       1162.16       1277.13        31.39 o                         
   5  -3   1        115.39        111.09         3.42 o                         
   6  -3   1         25.38         24.04         3.50 o                         
   7  -3   1        160.38        152.86         9.10 o                         
  -7  -2   1          2.16          5.92         1.23 o                         
  -6  -2   1         40.99         44.04         2.40 o                         
  -5  -2   1        134.05        135.84         3.60 o                         
  -4  -2   1          8.17          6.47         0.70 o                         
  -3  -2   1        523.11        508.87         6.97 o                         
  -2  -2   1       1340.55       1401.71         8.34 o                         
  -1  -2   1          4.82          2.03         0.61 o                         
   0  -2   1         94.27         81.65         2.59 o                         
   1  -2   1      23542.38      23299.28        48.93 o                         
   2  -2   1         41.95         36.69         1.98 o                         
   3  -2   1        233.95        233.96         4.65 o                         
   4  -2   1        355.79        386.09         5.58 o                         
   5  -2   1          0.10          2.33         1.17 o                         
   6  -2   1         32.36         30.11         3.73 o                         
  -8  -1   1          0.71         -0.39         0.63 o                         
  -7  -1   1          1.02          1.40         0.99 o                         
  -6  -1   1         12.53          9.74         1.44 o                         
  -5  -1   1         13.59         10.56         0.89 o                         
  -4  -1   1         16.06         21.03         1.22 o                         
  -3  -1   1         30.33         35.96         1.17 o                         
  -2  -1   1       1249.67       1201.36         6.87 o                         
  -1  -1   1        368.98        360.21         4.85 o                         
   0  -1   1        408.33        389.31         8.87 o                         
   1  -1   1        221.85        211.56         3.38 o                         
   2  -1   1         48.27         46.69         1.39 o                         
   3  -1   1        126.06        118.20         5.14 o                         
   4  -1   1        374.03        415.94         9.10 o                         
   5  -1   1         94.46        102.92         7.47 o                         
   6  -1   1          9.13          8.17         2.57 o                         
   7  -1   1        266.91        252.98        14.24 o                         
   8  -1   1          9.73          5.56         1.79 o                         
  -8   0   1         29.59         36.15         4.02 o                         
  -7   0   1         90.75         80.78         5.36 o                         
  -6   0   1          7.26          6.26         1.49 o                         
  -5   0   1         23.19         26.37         3.73 o                         
  -4   0   1         49.24         49.90         2.04 o                         
  -3   0   1         94.43         94.04         1.58 o                         
  -2   0   1        199.23        179.46         1.98 o                         
  -1   0   1       1290.92       1188.20         7.23 o                         
   1   0   1       2083.81       1963.92        13.42 o                         
   2   0   1         15.54         20.79         0.86 o                         
   3   0   1         74.12         76.42         1.68 o                         
   4   0   1        358.36        382.70         5.67 o                         
   5   0   1         13.11         10.62         0.92 o                         
   6   0   1         42.40         44.32         3.69 o                         
   7   0   1          4.26          4.55         1.49 o                         
   8   0   1         11.61          9.57         2.06 o                         
  -8   1   1         13.48         12.84         3.50 o                         
  -6   1   1         18.21         17.74         3.50 o                         
  -5   1   1          1.18          0.73         0.73 o                         
  -4   1   1         29.88         43.18         2.28 o                         
  -3   1   1        453.73        485.64         5.77 o                         
  -2   1   1        581.18        549.86        14.35 o                         
  -1   1   1          8.59          6.71         0.56 o                         
   1   1   1       2800.88       2728.49        18.99 o                         
   2   1   1        508.10        525.56         6.58 o                         
   3   1   1         63.42         78.73         1.99 o                         
   4   1   1          9.01         12.13         0.89 o                         
   5   1   1          7.61          4.85         0.65 o                         
   6   1   1          0.58          0.12         0.80 o                         
   7   1   1         84.76         69.52         5.01 o                         
   8   1   1         27.51         28.16         3.55 o                         
  -6   2   1          8.46          5.13         1.87 o                         
  -5   2   1        355.35        328.36        11.90 o                         
  -4   2   1         72.68         81.92         5.37 o                         
  -3   2   1         46.61         53.06         1.65 o                         
  -2   2   1        542.32        525.47         6.43 o                         
  -1   2   1        131.18        138.75         3.63 o                         
   0   2   1       2965.96       2891.80        13.78 o                         
   1   2   1          2.04          2.43         0.40 o                         
   2   2   1         39.06         43.38         1.18 o                         
   3   2   1          0.02          0.51         0.25 o                         
   4   2   1         43.73         47.01         2.10 o                         
   5   2   1         11.66          9.53         1.13 o                         
   6   2   1        156.00        151.68         4.52 o                         
   7   2   1          0.04          0.34         1.13 o                         
  -7   3   1         26.68         31.04         4.43 o                         
  -6   3   1         57.93         52.98         5.37 o                         
  -5   3   1          1.29          2.57         1.40 o                         
  -4   3   1         98.73         99.38         2.75 o                         
  -3   3   1         76.82         87.42         3.21 o                         
  -2   3   1        482.49        504.68         8.25 o                         
  -1   3   1         53.37         65.66         2.51 o                         
   0   3   1        645.30        622.36         6.42 o                         
   1   3   1         11.86          9.90         0.68 o                         
   2   3   1          1.14          0.74         0.30 o                         
   3   3   1        136.13        147.98         3.52 o                         
   4   3   1          9.20          8.61         0.79 o                         
   5   3   1         59.16         63.25         4.04 o                         
   6   3   1         28.93         20.46         2.07 o                         
   7   3   1         18.47         19.94         2.88 o                         
  -7   4   1          1.04          0.70         1.40 o                         
  -6   4   1         10.01          6.77         2.10 o                         
  -5   4   1         83.81         94.86         7.12 o                         
  -4   4   1        108.57        104.63         4.04 o                         
  -3   4   1         47.34         46.13         3.15 o                         
  -2   4   1          1.65          0.41         0.73 o                         
  -1   4   1        567.37        609.88         6.86 o                         
   0   4   1         36.22         40.71         2.68 o                         
   1   4   1         25.67         25.14         1.27 o                         
   2   4   1         24.93         28.54         2.39 o                         
   3   4   1        175.08        160.55         5.12 o                         
   4   4   1          3.12          2.29         0.90 o                         
   5   4   1          3.66          1.81         1.05 o                         
   6   4   1         45.01         45.76         3.32 o                         
  -7   5   1         11.33          8.40         2.80 o                         
  -6   5   1         72.03         59.98         6.30 o                         
  -5   5   1         49.74         47.38         4.20 o                         
  -4   5   1         25.89         28.01         3.50 o                         
  -3   5   1         45.78         48.54         4.67 o                         
  -2   5   1          4.45          5.69         0.90 o                         
  -1   5   1         74.23         68.24         2.67 o                         
   0   5   1         47.82         45.82         2.79 o                         
   1   5   1         82.08         75.72         3.92 o                         
   2   5   1         22.72         27.84         2.63 o                         
   3   5   1          9.75          7.15         1.49 o                         
   4   5   1         13.35         13.76         2.22 o                         
   5   5   1          4.86          4.91         1.51 o                         
   6   5   1         76.35         68.14         5.20 o                         
  -6   6   1          2.85          3.89         1.46 o                         
  -5   6   1          7.56          5.60         2.10 o                         
  -4   6   1         42.84         49.09         3.88 o                         
  -3   6   1          6.62          6.57         1.02 o                         
  -2   6   1          7.57          5.73         1.35 o                         
  -1   6   1         87.98         93.28         3.74 o                         
   0   6   1         80.19         79.50         3.59 o                         
   1   6   1          0.80          0.43         0.57 o                         
   2   6   1          9.26         10.64         1.90 o                         
   3   6   1         39.57         43.17         3.81 o                         
   4   6   1         38.48         36.03         3.81 o                         
   5   6   1         21.59         24.96         3.19 o                         
  -5   7   1          0.20         -1.17         2.10 o                         
  -4   7   1          0.01          0.82         1.16 o                         
  -3   7   1          3.22          4.66         1.56 o                         
  -2   7   1          7.13          7.87         1.25 o                         
  -1   7   1         16.55         16.76         1.95 o                         
   0   7   1         36.64         34.98         2.91 o                         
   1   7   1         30.70         28.41         2.39 o                         
   2   7   1        136.24        138.65         6.90 o                         
   3   7   1          5.49          5.27         1.68 o                         
   4   7   1          0.03         -1.10         1.63 o                         
  -4   8   1         33.59         34.09         5.02 o                         
  -3   8   1          5.79          8.31         2.13 o                         
  -2   8   1          2.73          2.22         1.13 o                         
  -1   8   1          0.49          0.27         0.79 o                         
   0   8   1         15.76         13.70         1.85 o                         
   1   8   1         51.32         47.25         3.32 o                         
   2   8   1         36.30         36.52         3.97 o                         
  -2  -8   2          6.39          6.42         1.63 o                         
  -1  -8   2         44.96         40.81         5.02 o                         
   0  -8   2         10.21          7.67         1.44 o                         
   1  -8   2         42.99         44.60         3.71 o                         
   2  -8   2        769.29        707.61        12.33 o                         
   3  -8   2        160.74        143.73         9.10 o                         
   4  -8   2         15.76         14.01         2.69 o                         
  -4  -7   2        103.78        115.12         7.00 o                         
  -3  -7   2          3.00          2.33         1.17 o                         
  -2  -7   2          9.83          9.96         1.94 o                         
  -1  -7   2         44.19         36.83         3.32 o                         
   0  -7   2         73.95         69.21         3.00 o                         
   1  -7   2          5.44          3.52         1.24 o                         
   2  -7   2         21.54         20.14         1.87 o                         
   3  -7   2          0.00         -0.23         0.76 o                         
   4  -7   2          6.59          2.17         1.98 o                         
   5  -7   2        150.02        146.79        10.74 o                         
  -5  -6   2          4.01          1.21         2.68 o                         
  -4  -6   2         11.32         14.46         2.35 o                         
  -3  -6   2          9.61          9.85         1.96 o                         
  -2  -6   2        126.02        118.93         5.57 o                         
  -1  -6   2        146.71        141.42         5.74 o                         
   0  -6   2         56.50         55.48         2.47 o                         
   1  -6   2        122.87        122.88         4.24 o                         
   2  -6   2       2778.16       2783.62        24.72 o                         
   3  -6   2          0.00          0.30         0.90 o                         
   4  -6   2         22.92         25.73         2.88 o                         
   5  -6   2        176.20        176.10         7.31 o                         
   6  -6   2          1.47          0.57         1.05 o                         
  -6  -5   2          0.09         -0.70         0.83 o                         
  -5  -5   2         95.56         85.60         5.27 o                         
  -4  -5   2         52.28         52.47         4.55 o                         
  -3  -5   2          1.76          0.65         0.78 o                         
  -2  -5   2         16.19         18.24         2.12 o                         
  -1  -5   2        115.38        119.54         4.79 o                         
   0  -5   2          4.70          5.05         0.79 o                         
   1  -5   2        171.58        160.12         4.32 o                         
   2  -5   2         19.70         18.79         2.45 o                         
   3  -5   2         54.52         53.54         3.71 o                         
   4  -5   2          6.09          5.83         1.40 o                         
   5  -5   2        133.76        136.68         9.22 o                         
   6  -5   2         10.40         11.61         2.92 o                         
   7  -5   2          0.82          1.04         0.90 o                         
  -6  -4   2          1.22          0.23         0.71 o                         
  -5  -4   2         46.42         50.62         3.05 o                         
  -4  -4   2          6.93          7.10         1.63 o                         
  -3  -4   2         11.18          8.26         1.34 o                         
  -2  -4   2        623.37        627.15         8.28 o                         
  -1  -4   2        728.82        731.57         9.26 o                         
   0  -4   2        215.93        230.26         4.46 o                         
   1  -4   2        816.63        892.58        10.91 o                         
   2  -4   2       1821.18       1975.74        20.46 o                         
   3  -4   2        110.59        112.78         4.39 o                         
   4  -4   2          1.89          1.44         0.90 o                         
   5  -4   2        249.20        265.35         9.19 o                         
   6  -4   2         34.97         32.37         2.96 o                         
   7  -4   2          2.66          1.65         0.90 o                         
  -7  -3   2          0.20         -1.07         1.63 o                         
  -6  -3   2         26.37         19.36         1.97 o                         
  -5  -3   2        195.36        175.74         9.10 o                         
  -4  -3   2          7.96          6.68         1.29 o                         
  -3  -3   2        165.39        184.67         3.59 o                         
  -2  -3   2         43.49         56.38         1.82 o                         
  -1  -3   2          0.98          0.43         0.26 o                         
   0  -3   2        229.05        221.47         4.08 o                         
   1  -3   2         14.74         20.08         2.92 o                         
   2  -3   2          0.36          0.00         0.70 o                         
   3  -3   2         64.58         69.57         4.20 o                         
   4  -3   2         16.57         14.68         1.29 o                         
   5  -3   2          1.61          0.62         0.46 o                         
   6  -3   2          0.00          0.58         0.66 o                         
   7  -3   2         56.21         58.83         7.00 o                         
   8  -3   2        120.21        108.05         8.17 o                         
  -7  -2   2          0.36          0.93         0.68 o                         
  -6  -2   2         64.37         59.15         2.71 o                         
  -5  -2   2          4.58          5.88         0.74 o                         
  -4  -2   2        723.21        744.56        10.14 o                         
  -3  -2   2         12.97         14.91         1.04 o                         
  -2  -2   2          7.91          7.39         0.56 o                         
  -1  -2   2        197.44        191.48         2.31 o                         
   0  -2   2        405.94        411.03         4.76 o                         
   1  -2   2       5915.91       5976.38        51.20 o                         
   2  -2   2         38.32         43.53         2.15 o                         
   3  -2   2         21.59         19.60         2.10 o                         
   4  -2   2        347.49        365.76         5.62 o                         
   5  -2   2        212.40        211.15         5.46 o                         
  -8  -1   2          2.77          2.42         1.20 o                         
  -7  -1   2          1.55         -0.47         1.40 o                         
  -6  -1   2        100.98         88.83         4.17 o                         
  -5  -1   2         70.55         65.28         2.61 o                         
  -4  -1   2          1.16          1.85         0.38 o                         
  -3  -1   2        371.52        440.08         6.01 o                         
  -2  -1   2        148.17        164.03         4.08 o                         
  -1  -1   2        976.30        949.86         3.99 o                         
   0  -1   2          1.35          1.87         0.50 o                         
   1  -1   2          3.43          1.98         0.50 o                         
   2  -1   2          4.51          4.72         0.48 o                         
   3  -1   2         34.64         40.08         2.12 o                         
   4  -1   2        195.81        234.75         6.11 o                         
   5  -1   2          2.59          2.28         0.32 o                         
   6  -1   2         15.49         17.97         3.73 o                         
   7  -1   2         97.61        105.49         9.34 o                         
   8  -1   2          0.16         -2.10         1.98 o                         
  -8   0   2        143.62        136.10         7.51 o                         
  -7   0   2          9.30         16.26         2.55 o                         
  -6   0   2          7.45          4.80         1.87 o                         
  -5   0   2          1.05          1.63         1.17 o                         
  -4   0   2       1610.63       1588.70        19.72 o                         
  -3   0   2          1.03          1.15         0.26 o                         
  -2   0   2        220.68        227.17         2.20 o                         
  -1   0   2       2747.85       2583.37        10.47 o                         
   0   0   2         84.11         79.34         1.23 o                         
   1   0   2       6018.66       5700.97        15.52 o                         
   2   0   2         27.13         27.50         1.03 o                         
   3   0   2         70.84         64.30         2.26 o                         
   4   0   2         29.65         28.63         1.23 o                         
   5   0   2          2.16          1.04         0.35 o                         
   6   0   2          0.13          1.12         0.81 o                         
   7   0   2        142.28        156.87        10.15 o                         
   8   0   2         16.58         22.73         3.14 o                         
  -5   1   2        117.04        125.09         7.47 o                         
  -4   1   2          8.38          5.30         1.06 o                         
  -3   1   2        538.19        599.58         6.51 o                         
  -2   1   2        814.41        835.70         6.51 o                         
  -1   1   2        915.18        864.50         7.01 o                         
   0   1   2         97.55        103.26         2.24 o                         
   1   1   2       2320.58       2223.59        22.33 o                         
   2   1   2       2374.96       2306.39        12.33 o                         
   3   1   2        307.39        297.51         4.49 o                         
   4   1   2         39.55         47.66         1.59 o                         
   5   1   2         79.71         75.83         2.83 o                         
   6   1   2         62.33         66.53         3.72 o                         
   7   1   2        168.21        153.05         7.40 o                         
   8   1   2         38.89         39.85         5.37 o                         
  -6   2   2        126.31        125.79         8.40 o                         
  -5   2   2          7.31          8.17         2.10 o                         
  -4   2   2        356.65        367.10        11.90 o                         
  -3   2   2        240.99        246.21         8.79 o                         
  -2   2   2        376.73        385.47         7.93 o                         
  -1   2   2        506.30        511.73         7.18 o                         
   0   2   2        418.38        459.34         3.85 o                         
   1   2   2        539.34        594.41         6.21 o                         
   2   2   2        147.05        150.95         3.16 o                         
   3   2   2        529.12        488.13         6.64 o                         
   4   2   2          1.00          0.40         0.32 o                         
   5   2   2          1.08          0.86         0.57 o                         
   6   2   2          5.28          4.19         0.87 o                         
   7   2   2         46.14         45.61         3.87 o                         
  -7   3   2         11.09         11.44         3.03 o                         
  -6   3   2         55.26         61.38         6.07 o                         
  -5   3   2          2.13          0.00         0.93 o                         
  -4   3   2         11.00          8.94         0.91 o                         
  -3   3   2         80.78         86.77         3.30 o                         
  -2   3   2       1095.45       1088.97        12.21 o                         
  -1   3   2          4.19          5.07         0.57 o                         
   0   3   2        163.46        154.41         3.87 o                         
   1   3   2          7.71          5.73         0.61 o                         
   2   3   2        132.52        115.87         4.42 o                         
   3   3   2          1.83          1.52         0.83 o                         
   4   3   2         10.80         10.84         0.74 o                         
   5   3   2         97.13         99.96         5.20 o                         
   6   3   2          9.28         10.10         1.54 o                         
   7   3   2        101.09         85.84         8.87 o                         
  -7   4   2          2.43          1.63         1.63 o                         
  -6   4   2         90.36         98.49         7.93 o                         
  -5   4   2          0.40          0.23         0.56 o                         
  -4   4   2          7.60          7.96         1.16 o                         
  -3   4   2        307.24        325.76         7.75 o                         
  -2   4   2         72.42         77.47         3.95 o                         
  -1   4   2        295.00        306.99         5.01 o                         
   0   4   2         11.52         12.03         0.88 o                         
   1   4   2        433.98        444.32         7.47 o                         
   2   4   2          0.40          0.12         0.66 o                         
   3   4   2         34.36         33.23         2.96 o                         
   4   4   2          2.76          2.45         0.58 o                         
   5   4   2         13.38         13.27         2.15 o                         
   6   4   2          4.89          9.17         1.54 o                         
  -7   5   2         24.33         27.07         4.67 o                         
  -6   5   2          4.24          8.87         2.57 o                         
  -5   5   2        115.62        117.86         6.53 o                         
  -4   5   2        148.51        147.26         7.93 o                         
  -3   5   2          0.81         -0.23         0.93 o                         
  -2   5   2         17.48         14.96         1.28 o                         
  -1   5   2        124.87        128.76         3.08 o                         
   0   5   2        161.91        158.20         4.58 o                         
   1   5   2         11.85          9.87         1.63 o                         
   2   5   2         44.02         42.65         3.31 o                         
   3   5   2        325.23        313.32        10.85 o                         
   4   5   2          6.78          6.81         1.65 o                         
   5   5   2         61.33         56.01         4.62 o                         
   6   5   2          5.93          7.80         1.89 o                         
  -6   6   2          8.75         10.97         2.80 o                         
  -4   6   2         47.22         44.11         5.13 o                         
  -3   6   2        263.94        266.19         5.37 o                         
  -2   6   2         26.56         31.44         1.88 o                         
  -1   6   2         24.24         20.76         1.95 o                         
   0   6   2          7.68          5.70         1.04 o                         
   1   6   2        117.75        125.45         4.49 o                         
   2   6   2          6.63          8.61         1.73 o                         
   3   6   2        107.94        112.37         6.77 o                         
   4   6   2         57.77         49.88         4.48 o                         
   5   6   2          7.94          6.86         1.89 o                         
  -5   7   2          9.96          9.80         3.03 o                         
  -4   7   2        219.33        224.96         9.16 o                         
  -3   7   2          6.11          6.86         1.73 o                         
  -2   7   2         16.71         16.61         1.94 o                         
  -1   7   2          8.25          8.93         1.36 o                         
   0   7   2        121.85        127.80         5.37 o                         
   1   7   2         18.53         18.35         1.91 o                         
   2   7   2         33.04         32.69         3.45 o                         
   3   7   2         88.25         90.33         5.99 o                         
   4   7   2         52.02         45.44         5.25 o                         
  -4   8   2          2.70          0.08         4.20 o                         
  -3   8   2        110.94        106.56         5.28 o                         
  -2   8   2         14.07         12.60         1.92 o                         
  -1   8   2         66.51         65.08         4.05 o                         
   0   8   2         33.22         32.05         2.86 o                         
   1   8   2         46.27         41.09         3.20 o                         
   2   8   2        406.42        419.93        13.22 o                         
  -2  -8   3          2.28          2.02         2.80 o                         
  -1  -8   3         56.31         54.96         4.31 o                         
   0  -8   3         87.34         80.85         5.37 o                         
   1  -8   3         64.81         59.51         4.08 o                         
   2  -8   3        230.35        200.87         5.61 o                         
   3  -8   3        283.15        278.63        12.22 o                         
   4  -8   3         14.51         15.17         3.97 o                         
  -4  -7   3         69.43         72.36         8.99 o                         
  -3  -7   3          2.31          1.25         0.81 o                         
  -2  -7   3         19.59         19.89         4.55 o                         
  -1  -7   3        112.17        112.58         5.65 o                         
   0  -7   3         56.93         52.98         3.67 o                         
   1  -7   3         13.59         10.28         1.16 o                         
   2  -7   3          1.67          2.63         1.14 o                         
   3  -7   3          9.99         10.15         1.47 o                         
   4  -7   3          1.94         -1.29         1.98 o                         
   5  -7   3         19.12         14.00         3.50 o                         
  -5  -6   3         20.25         20.11         2.86 o                         
  -4  -6   3         95.27        108.65         6.11 o                         
  -3  -6   3         10.91         10.83         1.89 o                         
  -2  -6   3         34.76         36.07         3.11 o                         
  -1  -6   3         77.92         78.10         6.53 o                         
   0  -6   3        122.32        117.60         3.53 o                         
   1  -6   3        699.91        676.17        10.13 o                         
   2  -6   3        517.30        521.79         9.18 o                         
   3  -6   3         21.34         73.39        15.64 o                         
   4  -6   3         58.25         53.94         4.13 o                         
   5  -6   3          8.84          9.06         1.82 o                         
   6  -6   3          2.77          3.11         2.57 o                         
  -6  -5   3         15.02         15.74         2.46 o                         
  -5  -5   3        167.07        157.22         7.14 o                         
  -4  -5   3         25.20         23.57         3.15 o                         
  -3  -5   3          5.30          4.26         2.68 o                         
  -2  -5   3         27.46         31.96         3.50 o                         
  -1  -5   3        158.34        169.01         4.46 o                         
   0  -5   3        139.12        140.89         3.52 o                         
   1  -5   3         82.37         77.19         3.15 o                         
   2  -5   3        259.36        249.86         7.97 o                         
   3  -5   3         58.25         56.74         4.90 o                         
   4  -5   3         17.65         16.57         2.15 o                         
   5  -5   3         57.57         54.53         3.78 o                         
   6  -5   3         11.72         12.00         1.96 o                         
   7  -5   3         19.26         23.57         4.43 o                         
  -6  -4   3          0.92         -0.89         0.82 o                         
  -5  -4   3          5.15          5.36         1.32 o                         
  -4  -4   3         51.78         57.71         3.81 o                         
  -3  -4   3        329.80        342.76         8.40 o                         
  -2  -4   3         44.83         51.91         2.93 o                         
  -1  -4   3          1.15          1.35         0.47 o                         
   0  -4   3        159.60        163.13         5.01 o                         
   1  -4   3        362.68        398.45         7.68 o                         
   2  -4   3       1550.95       1594.90        26.84 o                         
   3  -4   3         64.84         63.39         4.43 o                         
   4  -4   3         12.95         14.57         2.22 o                         
   5  -4   3         31.28         30.48         2.06 o                         
   6  -4   3          1.58          1.28         0.83 o                         
   7  -4   3          2.70          0.23         1.17 o                         
  -7  -3   3         11.12         10.08         1.96 o                         
  -6  -3   3          4.68          4.05         0.85 o                         
  -5  -3   3         44.15         39.25         3.00 o                         
  -4  -3   3          0.72          0.58         0.66 o                         
  -3  -3   3         14.01         13.98         1.19 o                         
  -2  -3   3          0.85          0.29         0.20 o                         
  -1  -3   3        113.00        121.39         2.60 o                         
   0  -3   3       2067.89       2156.13        18.82 o                         
   1  -3   3          1.40          0.00         0.40 o                         
   2  -3   3         18.85          7.06        11.09 o                         
   3  -3   3          0.13          0.50         0.58 o                         
   4  -3   3          0.01          0.39         0.57 o                         
   5  -3   3         53.43         58.14         2.74 o                         
   6  -3   3          0.02          0.16         0.73 o                         
   7  -3   3         17.29         16.34         3.03 o                         
  -7  -2   3        148.41        145.47         5.75 o                         
  -6  -2   3          0.65          2.12         0.79 o                         
  -5  -2   3          0.00          0.07         0.53 o                         
  -4  -2   3         28.23         32.42         1.46 o                         
  -3  -2   3        666.98        668.18         9.43 o                         
  -2  -2   3          8.08          6.47         0.53 o                         
  -1  -2   3         18.35         16.30         0.80 o                         
   0  -2   3        196.01        189.25         3.45 o                         
   1  -2   3        586.24        600.20         6.60 o                         
   2  -2   3         17.84         17.48         1.56 o                         
   3  -2   3        193.68        195.91         3.42 o                         
   4  -2   3          4.18          2.90         0.57 o                         
   5  -2   3          0.91          0.60         0.28 o                         
   6  -2   3         15.27         15.90         2.68 o                         
   7  -2   3          0.06          0.70         0.93 o                         
  -8  -1   3          1.40          0.13         1.40 o                         
  -7  -1   3          0.26          0.57         0.90 o                         
  -6  -1   3         31.67         34.08         3.14 o                         
  -5  -1   3        153.23        165.76         3.89 o                         
  -4  -1   3         87.74        105.18         2.53 o                         
  -3  -1   3        164.71        155.00         2.72 o                         
  -2  -1   3          4.35          3.42         0.38 o                         
  -1  -1   3       1896.86       1879.93         6.37 o                         
   0  -1   3        183.13        170.60         3.27 o                         
   1  -1   3        551.60        522.07         4.94 o                         
   2  -1   3         30.64         30.43         1.29 o                         
   3  -1   3        346.98        331.98         4.67 o                         
   4  -1   3        217.12        225.18         9.29 o                         
   5  -1   3         98.73         94.16         4.23 o                         
   6  -1   3         49.03         50.42         5.60 o                         
   7  -1   3          1.06          1.87         1.40 o                         
   8  -1   3         85.13         92.62         6.38 o                         
  -8   0   3         17.05         17.04         3.73 o                         
  -7   0   3         20.01         21.94         2.81 o                         
  -6   0   3          3.58          2.10         1.17 o                         
  -5   0   3        125.20        131.62         7.70 o                         
  -4   0   3          8.75          8.68         0.82 o                         
  -3   0   3        105.67        102.59         2.14 o                         
  -2   0   3        674.94        636.46        11.16 o                         
  -1   0   3          2.96          1.31         0.35 o                         
   0   0   3        270.27        246.12         2.28 o                         
   1   0   3         75.61         77.01         1.36 o                         
   2   0   3       1708.46       1747.19         7.32 o                         
   3   0   3          0.03          8.98         1.04 o                         
   4   0   3         90.98         82.17         3.03 o                         
   5   0   3          3.98          4.63         0.54 o                         
   6   0   3          1.78          2.03         1.06 o                         
   7   0   3          0.03         -0.80         1.52 o                         
   8   0   3          4.31          4.97         1.68 o                         
  -5   1   3         84.02         87.52         6.53 o                         
  -4   1   3          0.06          0.58         0.66 o                         
  -3   1   3          8.72          6.23         0.62 o                         
  -2   1   3        341.98        370.80        10.27 o                         
  -1   1   3       1000.94        943.63         8.79 o                         
   0   1   3        333.76        302.91         3.60 o                         
   1   1   3        982.03        960.31         6.77 o                         
   2   1   3        298.34        294.38         3.51 o                         
   3   1   3        105.64        114.47         2.97 o                         
   4   1   3         42.23         42.28         1.20 o                         
   5   1   3        201.50        190.89         4.59 o                         
   6   1   3         85.55         83.70         4.24 o                         
   7   1   3          1.29          1.26         1.40 o                         
   8   1   3         20.59         16.36         2.79 o                         
  -6   2   3        224.02        214.94        11.20 o                         
  -5   2   3          5.06          2.57         1.40 o                         
  -4   2   3         26.21         28.56         3.15 o                         
  -3   2   3          0.01          0.20         0.30 o                         
  -2   2   3        922.60        864.47         9.24 o                         
  -1   2   3        349.29        371.48         6.35 o                         
   0   2   3        247.94        215.16         4.48 o                         
   1   2   3         67.05         74.00         5.72 o                         
   2   2   3         75.88         80.57         2.39 o                         
   3   2   3        100.88        105.53         4.90 o                         
   4   2   3        331.11        326.55         6.43 o                         
   5   2   3         12.51         10.02         1.18 o                         
   6   2   3         18.44         17.18         2.01 o                         
   7   2   3         35.79         45.41         3.39 o                         
  -8   3   3         34.07         35.01         5.37 o                         
  -7   3   3         55.90         53.44         6.30 o                         
  -6   3   3        115.43        108.75         8.40 o                         
  -5   3   3         84.39         71.33        11.09 o                         
  -4   3   3         12.80         10.40         0.97 o                         
  -3   3   3        562.62        564.16         8.58 o                         
  -2   3   3         76.69         93.39         4.90 o                         
  -1   3   3         21.03         21.69         1.05 o                         
   0   3   3          1.99          1.36         0.34 o                         
   1   3   3        328.85        338.75         5.05 o                         
   2   3   3        126.74        130.13         5.95 o                         
   3   3   3         51.78         58.20         3.52 o                         
   4   3   3        117.52        114.36         5.36 o                         
   5   3   3        177.52        165.62         6.85 o                         
   6   3   3          2.05          3.97         1.06 o                         
   7   3   3          2.45         -1.75         1.17 o                         
  -7   4   3        179.63        200.70        12.37 o                         
  -6   4   3        204.74        214.94        12.37 o                         
  -5   4   3          0.50          0.50         0.56 o                         
  -4   4   3        143.64        155.17         6.07 o                         
  -3   4   3         18.28         15.99         1.82 o                         
  -2   4   3        441.61        401.26         6.65 o                         
  -1   4   3        475.11        497.74         9.20 o                         
   0   4   3          1.36          1.32         0.60 o                         
   1   4   3        128.88        131.71         2.95 o                         
   2   4   3         38.96         38.71         1.96 o                         
   3   4   3        235.12        245.78         7.87 o                         
   4   4   3        344.61        355.58        19.25 o                         
   5   4   3          7.16          2.91         1.23 o                         
   6   4   3          0.28          0.92         1.54 o                         
  -7   5   3         49.54         49.71         6.53 o                         
  -6   5   3        171.67        154.50        10.74 o                         
  -5   5   3         35.75         32.99         2.80 o                         
  -4   5   3          3.61          3.03         1.17 o                         
  -3   5   3        413.55        411.91        14.24 o                         
  -2   5   3          1.72          2.40         0.64 o                         
  -1   5   3         21.15         22.32         1.89 o                         
   0   5   3        115.13        130.50         4.27 o                         
   1   5   3          1.23          0.03         0.71 o                         
   2   5   3          0.13          0.23         0.38 o                         
   3   5   3        113.27        123.41         6.05 o                         
   4   5   3         27.90         28.29         3.21 o                         
   5   5   3         85.63         91.87         5.86 o                         
   6   5   3         50.15         55.82         4.87 o                         
  -6   6   3        120.60        124.39         9.80 o                         
  -4   6   3          1.84          2.33         1.17 o                         
  -3   6   3         23.41         23.48         5.60 o                         
  -2   6   3         54.53         59.57         2.51 o                         
  -1   6   3          4.97          4.31         1.06 o                         
   0   6   3        220.91        230.62         7.79 o                         
   1   6   3          0.29         -0.21         0.52 o                         
   2   6   3          5.66          5.53         1.23 o                         
   3   6   3        639.15        642.76        23.34 o                         
   4   6   3         14.83         12.38         3.73 o                         
   5   6   3         31.26         31.91         3.78 o                         
  -5   7   3          2.84          4.43         2.33 o                         
  -4   7   3          5.54          4.10         1.98 o                         
  -3   7   3         90.15         81.51         5.60 o                         
  -2   7   3          7.84          8.24         1.42 o                         
  -1   7   3          7.56          8.19         1.47 o                         
   0   7   3         62.50         61.73         3.63 o                         
   1   7   3         22.66         23.06         2.18 o                         
   2   7   3         47.45         47.94         4.31 o                         
   3   7   3        134.71        134.29        10.50 o                         
  -4   8   3          7.91          4.53         3.03 o                         
  -3   8   3         10.89         12.96         1.95 o                         
  -2   8   3         10.98         10.88         2.77 o                         
  -1   8   3          3.82          3.10         1.15 o                         
   0   8   3        120.59        123.05         5.98 o                         
   1   8   3        103.72        109.57         6.62 o                         
   2   8   3         38.58         32.29         4.78 o                         
  -2  -8   4         36.71         30.26         3.36 o                         
  -1  -8   4         14.76         11.47         1.98 o                         
   0  -8   4          8.54          9.82         1.63 o                         
   1  -8   4          2.60          3.24         1.37 o                         
   2  -8   4        137.96        122.83         5.24 o                         
   3  -8   4        392.49        378.74         9.27 o                         
  -4  -7   4         20.83         24.27         4.90 o                         
  -3  -7   4          2.00          1.82         1.02 o                         
  -2  -7   4          0.76          1.77         2.45 o                         
  -1  -7   4          5.56          2.85         2.33 o                         
   0  -7   4          5.98          4.78         0.99 o                         
   1  -7   4        118.58        115.59         3.92 o                         
   2  -7   4          7.45          9.71         1.46 o                         
   3  -7   4         28.39         27.58         2.37 o                         
   4  -7   4          0.76         -0.12         0.99 o                         
   5  -7   4          0.45          1.40         1.63 o                         
  -5  -6   4          0.01          0.70         0.93 o                         
  -4  -6   4          0.84         -0.64         0.90 o                         
  -3  -6   4          3.66          1.56         1.87 o                         
  -2  -6   4        220.26        232.06         7.59 o                         
  -1  -6   4          2.45          2.25         0.70 o                         
   0  -6   4          0.03          0.70         0.50 o                         
   1  -6   4        144.47        142.06         4.77 o                         
   2  -6   4          0.00          1.16         0.79 o                         
   3  -6   4        234.28        236.91         8.73 o                         
   4  -6   4         62.55         56.34         4.37 o                         
   5  -6   4          1.03         -0.41         1.05 o                         
   6  -6   4         37.16         41.31         5.60 o                         
  -5  -5   4         69.30         67.06         4.54 o                         
  -4  -5   4         32.41         30.65         2.97 o                         
  -3  -5   4          0.43          0.53         0.60 o                         
  -2  -5   4         40.05         38.43         2.79 o                         
  -1  -5   4          3.82          4.04         0.81 o                         
   0  -5   4         69.64         69.20         2.54 o                         
   1  -5   4        411.93        419.14         7.52 o                         
   2  -5   4         10.91         12.35         1.89 o                         
   3  -5   4        108.30        105.79         8.40 o                         
   4  -5   4         54.81         53.15         3.95 o                         
   5  -5   4         26.94         25.48         2.69 o                         
   6  -5   4          0.52          0.23         0.70 o                         
   7  -5   4         45.28         40.14         5.60 o                         
  -6  -4   4         39.69         38.56         2.87 o                         
  -5  -4   4          1.17          1.65         0.71 o                         
  -4  -4   4         38.90         35.44         3.27 o                         
  -3  -4   4        113.29        111.61         3.47 o                         
  -2  -4   4        272.32        275.75         6.75 o                         
  -1  -4   4         86.34         82.98         2.76 o                         
   0  -4   4          4.37          7.70         1.29 o                         
   1  -4   4        154.97        165.15         5.18 o                         
   2  -4   4          0.48          2.33         1.75 o                         
   3  -4   4        242.94        239.41         7.33 o                         
   4  -4   4          2.46          1.49         1.63 o                         
   5  -4   4         86.86         92.49         5.02 o                         
   6  -4   4         23.02         23.16         3.50 o                         
   7  -4   4          0.05         -0.47         1.17 o                         
  -7  -3   4          1.08         -1.09         0.73 o                         
  -6  -3   4          1.78          0.73         0.55 o                         
  -5  -3   4          9.23          7.30         1.04 o                         
  -4  -3   4        180.52        173.43         5.83 o                         
  -3  -3   4         23.06         24.79         1.47 o                         
  -2  -3   4         76.73         83.37         2.35 o                         
  -1  -3   4         14.92         15.79         0.97 o                         
   0  -3   4       1069.39       1144.87        10.20 o                         
   1  -3   4         86.51         79.45         4.78 o                         
   2  -3   4        153.17        142.05         5.01 o                         
   3  -3   4         45.19         46.80         2.96 o                         
   4  -3   4         18.79         16.52         1.41 o                         
   5  -3   4          8.30          6.62         0.95 o                         
   6  -3   4         67.67         69.14         3.78 o                         
   7  -3   4        128.19        122.52         7.93 o                         
  -7  -2   4         38.58         39.58         3.05 o                         
  -6  -2   4          5.25          4.29         0.88 o                         
  -5  -2   4         15.33         14.96         1.19 o                         
  -4  -2   4        176.60        174.27         3.17 o                         
  -3  -2   4        203.18        202.35         5.63 o                         
  -2  -2   4         89.93         77.50         1.70 o                         
  -1  -2   4       1806.98       1801.67        10.91 o                         
   0  -2   4        366.33        372.16         5.07 o                         
   1  -2   4       1257.66       1227.54        12.44 o                         
   2  -2   4        219.86        222.47         4.28 o                         
   3  -2   4        487.35        498.41         5.44 o                         
   4  -2   4        173.06        168.75         3.56 o                         
   5  -2   4         11.47          9.94         0.82 o                         
   6  -2   4         11.93         11.27         3.15 o                         
   7  -2   4          2.31          1.10         0.81 o                         
  -8  -1   4          4.05          3.05         1.23 o                         
  -7  -1   4         13.84         14.05         2.29 o                         
  -6  -1   4         46.09         46.91         3.71 o                         
  -5  -1   4          0.44          0.86         0.42 o                         
  -4  -1   4         18.58         16.47         0.99 o                         
  -3  -1   4         27.57         32.74         1.11 o                         
  -2  -1   4        768.75        837.72         8.06 o                         
  -1  -1   4         99.61        119.08         2.72 o                         
   0  -1   4         18.88         18.44         1.17 o                         
   1  -1   4         20.29         14.71         0.94 o                         
   2  -1   4         48.96         43.19         1.25 o                         
   3  -1   4         63.83         55.81         2.68 o                         
   4  -1   4         79.29         83.25         2.84 o                         
   5  -1   4        164.68        169.79         5.61 o                         
   6  -1   4         51.81         53.33         3.73 o                         
   7  -1   4         62.89         54.58         5.13 o                         
   8  -1   4         11.98         13.95         2.62 o                         
  -8   0   4          6.84          4.20         2.10 o                         
  -7   0   4         22.22         23.10         4.20 o                         
  -6   0   4        175.66        164.76         9.57 o                         
  -5   0   4        154.21        155.40         3.97 o                         
  -4   0   4         16.72         17.60         1.74 o                         
  -3   0   4        140.71        152.01         3.45 o                         
  -2   0   4         10.28         18.43         1.01 o                         
  -1   0   4       3121.49       2984.36        10.40 o                         
   0   0   4         34.28         41.55         0.92 o                         
   1   0   4        172.70        137.25         2.76 o                         
   2   0   4        141.05        139.24         1.73 o                         
   3   0   4         68.03         72.23         1.66 o                         
   4   0   4        219.00        207.85         3.42 o                         
   5   0   4        421.60        407.89         6.18 o                         
   6   0   4         17.86         14.61         2.18 o                         
   7   0   4          0.01          0.12         0.83 o                         
   8   0   4         15.03         21.24         3.73 o                         
  -5   1   4        265.83        255.78        11.20 o                         
  -4   1   4         39.37         33.25         1.75 o                         
  -3   1   4         90.86         93.82         2.35 o                         
  -2   1   4       2888.04       3033.80        59.51 o                         
  -1   1   4         65.01         52.50         1.35 o                         
   0   1   4        703.05        683.64         6.23 o                         
   1   1   4        215.75        218.67         2.75 o                         
   2   1   4        903.05        901.95         7.19 o                         
   3   1   4        247.76        256.48         7.35 o                         
   4   1   4         71.58         65.92         2.20 o                         
   5   1   4        128.82        114.05         4.58 o                         
   6   1   4         37.99         32.77         2.63 o                         
   7   1   4          7.51          8.99         1.90 o                         
  -7   2   4        113.09        110.62         8.87 o                         
  -6   2   4        331.95        337.70        14.47 o                         
  -5   2   4          0.01          1.17         1.40 o                         
  -4   2   4         41.38         42.53         2.25 o                         
  -3   2   4        525.07        539.10        10.50 o                         
  -2   2   4        126.20        154.73         3.75 o                         
  -1   2   4       1780.33       1729.56        16.92 o                         
   0   2   4          4.94          3.06         0.61 o                         
   1   2   4         16.51         20.01         1.77 o                         
   2   2   4        887.42        923.90         9.30 o                         
   3   2   4        345.79        361.80         8.25 o                         
   4   2   4       1239.98       1250.93        14.37 o                         
   5   2   4        163.21        166.44         4.63 o                         
   6   2   4          4.23          3.64         1.12 o                         
   7   2   4          5.74          6.59         2.41 o                         
  -8   3   4          0.81         -1.40         1.40 o                         
  -7   3   4          8.93          7.00         2.33 o                         
  -6   3   4        187.39        202.34        11.67 o                         
  -5   3   4         32.42         40.61         4.90 o                         
  -4   3   4          9.83         10.25         1.46 o                         
  -3   3   4        299.22        321.35         8.87 o                         
  -2   3   4        642.65        643.56        18.55 o                         
  -1   3   4          0.90          2.10         0.52 o                         
   0   3   4        169.31        165.86         2.68 o                         
   1   3   4         10.22          4.43         0.95 o                         
   2   3   4         11.26         10.74         0.79 o                         
   3   3   4        230.11        230.43         7.17 o                         
   4   3   4        549.74        540.71        11.88 o                         
   5   3   4        154.05        155.28         5.80 o                         
   6   3   4          0.33          2.02         0.84 o                         
   7   3   4         69.66         95.09         6.76 o                         
  -7   4   4        220.44        215.41        13.30 o                         
  -6   4   4         78.34         78.18         7.70 o                         
  -5   4   4         35.06         39.91         5.37 o                         
  -4   4   4          3.96          4.23         0.99 o                         
  -3   4   4        114.41        121.11         4.87 o                         
  -2   4   4          1.59          2.37         0.35 o                         
  -1   4   4         52.43         51.65         3.50 o                         
   0   4   4        201.31        200.94         3.31 o                         
   1   4   4        320.25        366.37         6.26 o                         
   2   4   4         45.33         45.55         2.10 o                         
   3   4   4         11.87         11.05         2.33 o                         
   4   4   4        370.31        369.30        10.56 o                         
   5   4   4          7.45          9.90         3.62 o                         
   6   4   4          0.02          0.82         0.85 o                         
  -7   5   4          6.20          2.33         1.87 o                         
  -6   5   4        118.62        139.56        10.50 o                         
  -5   5   4          1.39         -0.41         0.73 o                         
  -4   5   4         10.05         13.07         2.33 o                         
  -3   5   4        386.16        378.35         6.65 o                         
  -2   5   4          2.25          1.63         1.17 o                         
  -1   5   4        240.97        252.31         7.40 o                         
   0   5   4         36.81         35.81         2.31 o                         
   1   5   4         75.49         76.71         3.39 o                         
   2   5   4         11.23          9.49         1.21 o                         
   3   5   4        180.14        184.33         7.54 o                         
   4   5   4        173.34        166.22         7.70 o                         
   5   5   4         25.17         24.56         3.12 o                         
  -6   6   4        233.26        218.67        13.30 o                         
  -4   6   4        143.00        137.69         8.63 o                         
  -3   6   4         84.02         64.18         6.30 o                         
  -2   6   4          7.29          4.69         1.87 o                         
  -1   6   4         92.47         90.40         4.05 o                         
   0   6   4         16.46         19.58         1.87 o                         
   1   6   4          0.46          0.47         0.62 o                         
   2   6   4        150.08        153.45         7.00 o                         
   3   6   4        101.21        106.25         6.21 o                         
   4   6   4          6.05          4.90         1.65 o                         
   5   6   4          0.36         -0.14         1.17 o                         
  -4   7   4        192.68        189.11         8.32 o                         
  -3   7   4         56.26         52.33         4.45 o                         
  -2   7   4         64.57         67.81         3.87 o                         
  -1   7   4        261.39        273.61         8.99 o                         
   0   7   4         48.00         50.89         3.38 o                         
   1   7   4          4.51          3.03         1.26 o                         
   2   7   4         71.49         72.17         5.27 o                         
   3   7   4         92.78         95.36         6.44 o                         
  -3   8   4         12.94         12.65         1.84 o                         
  -2   8   4         13.08         12.68         1.77 o                         
  -1   8   4         33.70         30.39         2.92 o                         
   0   8   4          9.96          8.39         1.61 o                         
   1   8   4         28.56         32.38         5.02 o                         
  -1  -8   5         44.64         45.25         3.81 o                         
   0  -8   5          0.17          0.83         0.70 o                         
   1  -8   5          9.54         10.44         1.39 o                         
   2  -8   5          6.37          4.60         1.25 o                         
   3  -8   5          0.00          0.19         2.68 o                         
  -3  -7   5         22.10         20.30         4.90 o                         
  -2  -7   5         18.92         14.54         2.16 o                         
  -1  -7   5         30.74         29.98         2.79 o                         
   0  -7   5          3.43          2.59         1.31 o                         
   1  -7   5         20.37         20.05         2.19 o                         
   2  -7   5         12.33          9.63         1.49 o                         
   3  -7   5         39.38         34.74         2.74 o                         
   4  -7   5          5.75          5.46         1.73 o                         
   5  -7   5          3.12          5.60         2.57 o                         
  -5  -6   5          0.08          2.57         1.63 o                         
  -4  -6   5         27.88         23.57         4.67 o                         
  -3  -6   5          0.85          2.02         0.95 o                         
  -2  -6   5         34.87         34.07         2.93 o                         
  -1  -6   5         60.75         56.63         2.88 o                         
   0  -6   5         39.65         39.22         2.39 o                         
   1  -6   5          2.07          2.12         0.97 o                         
   2  -6   5          0.25          0.48         0.76 o                         
   3  -6   5          6.53          6.08         1.73 o                         
   4  -6   5         40.40         40.20         3.80 o                         
   5  -6   5          3.17          1.49         1.06 o                         
   6  -6   5          3.58          6.53         2.57 o                         
  -6  -5   5         47.10         40.37         5.60 o                         
  -5  -5   5          0.35         -0.93         1.40 o                         
  -4  -5   5          7.94         10.02         1.73 o                         
  -3  -5   5         37.28         34.43         4.43 o                         
  -2  -5   5        137.79        139.97         5.19 o                         
  -1  -5   5          7.41          8.35         1.14 o                         
   0  -5   5          6.88          7.00         0.91 o                         
   1  -5   5         34.67         36.33         2.69 o                         
   2  -5   5        243.82        233.46         8.11 o                         
   3  -5   5        227.26        221.87         8.28 o                         
   4  -5   5         25.65         21.81         3.85 o                         
   5  -5   5          0.55         -0.85         0.93 o                         
   6  -5   5          2.63          3.73         2.10 o                         
  -6  -4   5        123.75        124.20         6.58 o                         
  -5  -4   5          0.35          0.84         1.05 o                         
  -4  -4   5        210.00        222.01         7.06 o                         
  -3  -4   5          0.01          0.39         0.63 o                         
  -2  -4   5          2.01          1.68         0.64 o                         
  -1  -4   5        140.05        128.32         3.45 o                         
   0  -4   5        229.87        231.49         6.48 o                         
   1  -4   5         43.14         42.38         2.72 o                         
   2  -4   5        157.18        152.22         7.93 o                         
   3  -4   5         52.93         52.67         4.08 o                         
   4  -4   5         28.41         28.68         2.72 o                         
   5  -4   5         28.54         32.61         2.23 o                         
   6  -4   5         65.43         60.91         6.07 o                         
   7  -4   5          5.10          3.50         2.10 o                         
  -7  -3   5         11.44         12.60         3.03 o                         
  -6  -3   5          0.03         -0.67         0.60 o                         
  -5  -3   5        278.61        284.37         8.08 o                         
  -4  -3   5         33.72         38.96         2.02 o                         
  -3  -3   5         33.61         35.10         1.65 o                         
  -2  -3   5         43.36         43.74         2.27 o                         
  -1  -3   5        144.82        152.46         3.14 o                         
   0  -3   5          0.00          1.17         0.73 o                         
   1  -3   5         86.69         95.84         4.04 o                         
   2  -3   5         47.39         54.18         5.02 o                         
   3  -3   5          9.20          8.36         1.63 o                         
   4  -3   5          8.67          7.29         0.96 o                         
   5  -3   5          1.01          0.08         0.50 o                         
   6  -3   5          0.04          0.23         1.17 o                         
   7  -3   5         53.80         52.28         5.37 o                         
  -7  -2   5         95.75        105.42        10.85 o                         
  -6  -2   5         12.20          9.70         1.17 o                         
  -5  -2   5         41.90         37.87         1.90 o                         
  -4  -2   5         57.84         58.61         1.83 o                         
  -3  -2   5          0.38          0.57         0.31 o                         
  -2  -2   5        495.88        505.79         4.13 o                         
  -1  -2   5         21.59         17.25         0.77 o                         
   0  -2   5        171.53        154.91         2.69 o                         
   1  -2   5         72.70         81.21         2.59 o                         
   2  -2   5         13.64         11.68         0.93 o                         
   3  -2   5        265.79        265.31         4.27 o                         
   4  -2   5          0.19         -0.06         0.38 o                         
   5  -2   5        180.86        185.83         4.18 o                         
   6  -2   5        220.97        224.20         7.60 o                         
   7  -2   5          0.57          0.93         1.40 o                         
  -7  -1   5          5.50          7.26         1.65 o                         
  -6  -1   5         15.75         16.83         2.15 o                         
  -5  -1   5        805.93        849.67        11.15 o                         
  -4  -1   5        476.55        479.86         5.04 o                         
  -3  -1   5        235.08        232.55         3.74 o                         
  -2  -1   5        171.64        175.20         3.94 o                         
  -1  -1   5        936.92        949.48         7.24 o                         
   0  -1   5        435.14        390.33         3.42 o                         
   1  -1   5         82.14         78.16         1.86 o                         
   2  -1   5          7.03          8.75         0.68 o                         
   3  -1   5         11.04         11.12         1.29 o                         
   4  -1   5          5.38          4.77         0.75 o                         
   5  -1   5         16.87         18.61         1.53 o                         
   6  -1   5          0.31         -0.85         1.40 o                         
   7  -1   5         15.32         14.17         2.48 o                         
  -8   0   5          1.79          0.93         1.17 o                         
  -7   0   5          5.85          6.30         2.10 o                         
  -6   0   5        398.78        358.93        14.00 o                         
  -5   0   5         65.56         65.58         3.50 o                         
  -4   0   5         27.69         30.01         2.00 o                         
  -3   0   5         72.71         78.77         2.81 o                         
  -2   0   5        405.02        438.87         4.87 o                         
  -1   0   5         47.45         47.50         1.22 o                         
   0   0   5        201.71        175.12         2.13 o                         
   1   0   5        712.97        657.14         6.49 o                         
   2   0   5        378.53        420.24         4.05 o                         
   3   0   5         10.43         12.58         0.89 o                         
   4   0   5        195.02        199.51         2.94 o                         
   5   0   5        379.57        377.67         4.78 o                         
   6   0   5          4.59          2.14         0.90 o                         
   7   0   5          8.94         10.10         1.96 o                         
  -8   1   5          3.11          1.40         1.40 o                         
  -5   1   5        415.48        373.08        24.74 o                         
  -4   1   5         55.03         46.87         1.82 o                         
  -3   1   5        154.87        166.41         3.50 o                         
  -2   1   5       2160.69       2244.71        12.41 o                         
  -1   1   5        126.56        111.86         1.82 o                         
   0   1   5         51.91         69.79         1.83 o                         
   1   1   5        293.60        319.43         3.97 o                         
   2   1   5        145.68        126.44         3.42 o                         
   3   1   5         22.20         19.45         2.06 o                         
   4   1   5        347.67        315.43         9.22 o                         
   5   1   5        331.39        316.32         5.87 o                         
   6   1   5         34.24         38.01         3.25 o                         
   7   1   5          0.30          1.90         1.06 o                         
  -7   2   5         21.65         22.17         4.20 o                         
  -6   2   5        681.50        706.20        21.47 o                         
  -5   2   5       1351.54       1294.23        20.77 o                         
  -4   2   5         87.21         90.99         3.71 o                         
  -3   2   5         74.35         83.78         4.67 o                         
  -2   2   5         13.62         14.62         0.81 o                         
  -1   2   5         15.84         21.30         1.18 o                         
   0   2   5        398.50        421.85         5.71 o                         
   1   2   5        552.14        551.91         6.52 o                         
   2   2   5        712.35        799.51        11.32 o                         
   3   2   5       1157.26       1126.72        17.85 o                         
   4   2   5        168.42        166.70         5.46 o                         
   5   2   5          0.30          2.01         1.06 o                         
   6   2   5         26.57         30.49         3.55 o                         
   7   2   5          2.56          3.49         1.40 o                         
  -7   3   5        100.43        109.92         9.57 o                         
  -6   3   5          2.02          2.80         1.87 o                         
  -5   3   5        423.79        478.89        17.50 o                         
  -4   3   5         25.30         24.95         2.29 o                         
  -3   3   5        630.96        727.11        28.36 o                         
  -2   3   5       1608.30       1672.47        38.27 o                         
  -1   3   5          4.66          3.91         0.68 o                         
   0   3   5        756.21        778.11        11.45 o                         
   1   3   5        285.13        280.80        10.33 o                         
   2   3   5        200.28        205.76         2.91 o                         
   3   3   5          0.03         -0.12         0.83 o                         
   4   3   5         39.99         46.70         3.63 o                         
   5   3   5          9.15         11.56         1.72 o                         
   6   3   5          1.24          1.32         1.63 o                         
   7   3   5         48.02         70.11         5.94 o                         
  -7   4   5          9.38          8.40         2.80 o                         
  -6   4   5       1111.24       1285.68        31.97 o                         
  -5   4   5        410.13        466.06        18.20 o                         
  -4   4   5         11.66         11.26         1.33 o                         
  -3   4   5         92.68        105.49         6.53 o                         
  -2   4   5          0.11          0.70         1.17 o                         
  -1   4   5          1.87          0.41         0.60 o                         
   0   4   5        247.62        241.14         7.36 o                         
   1   4   5         39.10         50.64         1.85 o                         
   2   4   5          0.00          0.17         0.55 o                         
   3   4   5        517.94        518.25        37.11 o                         
   4   4   5        834.62        851.63        25.44 o                         
   5   4   5          1.03          0.89         0.95 o                         
   6   4   5        102.85        107.60         5.59 o                         
  -7   5   5         10.53          7.70         2.80 o                         
  -6   5   5         18.62         29.87         5.13 o                         
  -5   5   5          6.51          3.73         1.87 o                         
  -4   5   5          9.99          9.57         2.33 o                         
  -3   5   5        428.69        366.68        38.97 o                         
  -2   5   5        119.87        115.56         5.08 o                         
  -1   5   5         47.45         43.78         3.19 o                         
   0   5   5        398.00        393.77         9.47 o                         
   1   5   5        402.50        402.41         6.34 o                         
   2   5   5         44.63         38.33         2.18 o                         
   3   5   5        229.45        235.92         8.63 o                         
   4   5   5         88.99         94.18         5.84 o                         
   5   5   5          0.02         -0.38         1.06 o                         
  -6   6   5        224.26        226.14        14.00 o                         
  -4   6   5          1.24          3.50         1.63 o                         
  -3   6   5         11.64         11.67         2.80 o                         
  -2   6   5          4.92          5.73         1.34 o                         
  -1   6   5          7.97          9.38         1.43 o                         
   0   6   5          1.10          1.43         0.75 o                         
   1   6   5         74.10         75.15         3.56 o                         
   2   6   5         12.72         13.26         2.22 o                         
   3   6   5        316.37        317.63        18.32 o                         
   4   6   5        374.47        377.37        28.82 o                         
  -4   7   5          3.71          2.80         1.40 o                         
  -3   7   5         15.10         21.92         2.72 o                         
  -2   7   5         24.10         19.65         2.15 o                         
  -1   7   5          0.99          0.00         0.79 o                         
   0   7   5         94.53        100.49         6.25 o                         
   1   7   5         27.41         27.73         2.40 o                         
   2   7   5          0.00          2.43         1.12 o                         
   3   7   5        120.29        117.46         9.22 o                         
  -3   8   5         38.18         36.78         3.15 o                         
  -2   8   5          0.14          1.08         1.52 o                         
  -1   8   5          0.03         -0.03         0.65 o                         
   0   8   5         12.90         14.77         2.08 o                         
   1   8   5          9.02          6.91         1.94 o                         
  -1  -8   6          6.83          3.97         2.57 o                         
   0  -8   6          8.89          8.94         1.46 o                         
   1  -8   6         40.40         41.98         2.92 o                         
   2  -8   6        106.53        109.13         5.20 o                         
  -3  -7   6          0.21         -1.17         2.10 o                         
  -2  -7   6          0.10          3.97         2.33 o                         
  -1  -7   6          6.74          7.46         1.15 o                         
   0  -7   6          7.06          4.05         0.87 o                         
   1  -7   6          0.03         -0.77         0.97 o                         
   2  -7   6         26.84         25.79         2.40 o                         
   3  -7   6         21.49         18.19         2.06 o                         
   4  -7   6          1.52          0.86         2.33 o                         
  -4  -6   6          0.42         -2.10         1.87 o                         
  -3  -6   6         32.62         29.64         5.37 o                         
  -2  -6   6          6.57          7.39         1.46 o                         
  -1  -6   6         21.57         21.72         1.87 o                         
   0  -6   6          3.57          5.65         0.97 o                         
   1  -6   6         37.87         38.97         2.77 o                         
   2  -6   6         84.27         84.82         5.04 o                         
   3  -6   6         33.87         51.55         4.42 o                         
   4  -6   6         21.53         18.27         2.52 o                         
   5  -6   6          1.37          0.17         2.57 o                         
   6  -6   6         60.70         59.04         6.77 o                         
  -5  -5   6          7.25          7.93         2.80 o                         
  -4  -5   6        435.70        435.48        18.44 o                         
  -3  -5   6         47.90         49.86         3.32 o                         
  -2  -5   6          3.76          3.51         1.28 o                         
  -1  -5   6        118.32        118.92         4.54 o                         
   0  -5   6         52.42         50.56         2.47 o                         
   1  -5   6          7.35          8.18         1.25 o                         
   2  -5   6         24.86         25.08         2.86 o                         
   3  -5   6         17.30         16.57         2.31 o                         
   4  -5   6         54.07         53.40         4.12 o                         
   5  -5   6         15.93         15.86         2.39 o                         
   6  -5   6          3.35          0.23         1.40 o                         
  -6  -4   6         32.60         32.02         3.45 o                         
  -5  -4   6        477.97        457.42        17.27 o                         
  -4  -4   6          1.63          2.40         0.90 o                         
  -3  -4   6         80.29         78.57         3.81 o                         
  -2  -4   6         14.21         14.38         1.25 o                         
  -1  -4   6        354.68        369.60         5.75 o                         
   0  -4   6        232.54        243.57         6.91 o                         
   1  -4   6         76.38         78.97         3.28 o                         
   2  -4   6         65.25         63.14         3.98 o                         
   3  -4   6         10.71          9.82         1.82 o                         
   4  -4   6        258.47        262.88         9.80 o                         
   5  -4   6        259.02        278.91         8.30 o                         
   6  -4   6        112.65        107.59         7.93 o                         
   7  -4   6         45.46         48.31         5.60 o                         
  -6  -3   6          1.03          1.94         0.99 o                         
  -5  -3   6         14.64         14.90         1.42 o                         
  -4  -3   6        412.83        429.52         6.63 o                         
  -3  -3   6         62.58         64.04         2.14 o                         
  -2  -3   6        103.20         99.79         3.05 o                         
  -1  -3   6       1425.35       1556.02         8.46 o                         
   0  -3   6         86.66         90.91         2.82 o                         
   1  -3   6         12.90         17.68         1.73 o                         
   2  -3   6        117.91        112.34         4.85 o                         
   3  -3   6         70.87         65.18         3.78 o                         
   4  -3   6          1.64          1.40         0.53 o                         
   5  -3   6        219.99        231.82         7.85 o                         
   6  -3   6        193.48        180.63         9.34 o                         
  -7  -2   6          1.14          0.70         1.40 o                         
  -6  -2   6         38.22         41.50         2.46 o                         
  -5  -2   6       1117.58       1132.14        10.15 o                         
  -4  -2   6        529.06        536.08         6.75 o                         
  -3  -2   6         80.57         79.59         1.92 o                         
  -2  -2   6          4.47          6.36         0.76 o                         
  -1  -2   6        192.11        214.50         4.68 o                         
   0  -2   6        831.06        846.49         6.51 o                         
   1  -2   6        113.89        111.52         3.59 o                         
   2  -2   6        760.35        767.37         7.44 o                         
   3  -2   6        137.23        140.16         4.26 o                         
   4  -2   6         98.05         94.98         6.07 o                         
   5  -2   6        683.98        711.52        10.22 o                         
   6  -2   6          1.52          2.59         1.06 o                         
   7  -2   6          0.09          1.63         2.10 o                         
  -7  -1   6         33.08         40.84         5.37 o                         
  -6  -1   6         70.57         71.18         6.30 o                         
  -5  -1   6          7.75          6.69         1.12 o                         
  -4  -1   6        332.68        309.09         6.40 o                         
  -3  -1   6         13.89         19.44         0.96 o                         
  -2  -1   6        351.14        350.42         7.99 o                         
  -1  -1   6       4643.14       4792.71        21.93 o                         
   0  -1   6          0.51         -0.03         0.13 o                         
   1  -1   6       1877.53       1941.60        11.12 o                         
   2  -1   6         27.38         38.09         1.60 o                         
   3  -1   6        753.47        723.28        10.08 o                         
   4  -1   6          0.94          1.40         0.83 o                         
   5  -1   6        272.22        267.00         6.99 o                         
   6  -1   6        348.73        345.42         7.09 o                         
   7  -1   6         32.63         43.74         4.04 o                         
  -7   0   6        183.15        190.44        11.20 o                         
  -6   0   6         18.92         14.70         3.03 o                         
  -5   0   6       1727.30       1714.16        20.30 o                         
  -4   0   6       1249.51       1199.99        20.36 o                         
  -3   0   6        164.05        171.04         5.37 o                         
  -2   0   6        891.58        989.93         8.37 o                         
  -1   0   6         32.30         48.79         1.26 o                         
   0   0   6         74.88         56.98         1.30 o                         
   1   0   6        508.25        539.74         4.32 o                         
   2   0   6         19.72         23.08         0.93 o                         
   3   0   6          1.03         20.93         5.46 o                         
   4   0   6        827.13        788.32         8.29 o                         
   5   0   6        991.55        974.37         9.61 o                         
   6   0   6         96.74         98.92         5.50 o                         
   7   0   6         19.10         23.50         2.97 o                         
  -8   1   6          1.63          1.40         1.40 o                         
  -5   1   6         13.25         15.01         1.19 o                         
  -4   1   6        149.72        136.51         3.22 o                         
  -3   1   6         31.18         30.78         1.29 o                         
  -2   1   6        967.56       1030.24         9.15 o                         
  -1   1   6       1483.23       1493.40        10.04 o                         
   0   1   6         84.37         95.68         2.53 o                         
   1   1   6       2465.35       2645.04        27.89 o                         
   2   1   6        285.61        325.74         8.10 o                         
   3   1   6         40.51         40.81         3.05 o                         
   4   1   6        178.51        164.68         3.72 o                         
   5   1   6         87.80         93.00         4.07 o                         
   6   1   6         36.83         38.86         2.95 o                         
   7   1   6          0.59          0.40         1.98 o                         
  -7   2   6         68.35         85.18         8.40 o                         
  -6   2   6        269.85        256.95        13.30 o                         
  -5   2   6       1058.59       1132.81        26.14 o                         
  -4   2   6         79.56         78.08         4.55 o                         
  -3   2   6         34.51         36.56         1.90 o                         
  -2   2   6        430.45        461.93        10.15 o                         
  -1   2   6         33.39         33.37         1.70 o                         
   0   2   6         32.43         22.84         1.18 o                         
   1   2   6         45.41         56.41         4.08 o                         
   2   2   6         13.99         10.81         1.15 o                         
   3   2   6         67.21         63.12         7.35 o                         
   4   2   6        331.08        329.80        10.07 o                         
   5   2   6       1020.40       1048.57        26.49 o                         
   6   2   6          7.84          9.82         2.22 o                         
   7   2   6         51.86         53.23         5.01 o                         
  -7   3   6         20.70         36.17         5.83 o                         
  -6   3   6          5.72          7.00         2.80 o                         
  -5   3   6         98.19        110.15         8.87 o                         
  -4   3   6        202.77        213.55        12.37 o                         
  -3   3   6        192.44        197.06         5.69 o                         
  -2   3   6        142.29        158.42         5.61 o                         
  -1   3   6         26.46         24.51         1.64 o                         
   0   3   6        462.29        453.26         9.95 o                         
   1   3   6        965.51        950.42        12.13 o                         
   2   3   6        168.14        171.96         3.35 o                         
   3   3   6        207.89        213.29         9.80 o                         
   4   3   6        957.66        977.55        16.99 o                         
   5   3   6        213.29        234.71         7.53 o                         
   6   3   6         51.95         60.29         5.25 o                         
  -7   4   6         43.91         40.84         6.07 o                         
  -6   4   6        113.13        133.26        10.74 o                         
  -5   4   6          1.88          1.17         1.87 o                         
  -4   4   6         23.29         24.50         4.20 o                         
  -3   4   6         76.54         82.62         6.07 o                         
  -2   4   6        176.55        185.77         9.10 o                         
  -1   4   6         19.39         20.67         2.07 o                         
   0   4   6         11.10         10.05         0.64 o                         
   1   4   6         23.48         22.06         2.12 o                         
   2   4   6          2.66          3.62         0.51 o                         
   3   4   6         57.44         51.01         3.96 o                         
   4   4   6        197.80        194.75        11.79 o                         
   5   4   6         36.30         43.16         4.04 o                         
   6   4   6          6.77          9.27         2.33 o                         
  -6   5   6          0.09         -0.23         1.40 o                         
  -5   5   6          0.06         -2.80         1.87 o                         
  -4   5   6         32.17         36.64         4.43 o                         
  -3   5   6          6.17          6.77         2.33 o                         
  -2   5   6          0.86          1.87         0.99 o                         
  -1   5   6         55.93         57.26         3.59 o                         
   0   5   6        140.44        146.57         5.89 o                         
   1   5   6         56.97         65.03         2.59 o                         
   2   5   6          0.45          0.38         0.58 o                         
   3   5   6          0.02          0.67         1.12 o                         
   4   5   6        174.33        173.44         8.17 o                         
   5   5   6          0.02          0.99         1.06 o                         
  -6   6   6        146.12        169.20        12.60 o                         
  -5   6   6          0.80          0.70         1.17 o                         
  -4   6   6          0.02          1.17         1.17 o                         
  -3   6   6         19.67         19.14         3.73 o                         
  -2   6   6         96.68        104.65         5.38 o                         
  -1   6   6         13.87         16.60         3.15 o                         
   0   6   6         50.74         51.81         3.15 o                         
   1   6   6          1.64          1.60         0.68 o                         
   2   6   6         36.74         40.14         3.81 o                         
   3   6   6         20.32         16.33         2.58 o                         
   4   6   6          0.65         -1.35         1.06 o                         
  -4   7   6          0.83          0.70         0.93 o                         
  -3   7   6        120.11        112.53         7.93 o                         
  -2   7   6         35.17         31.51         2.76 o                         
  -1   7   6         26.22         29.27         2.63 o                         
   0   7   6          4.34          5.19         1.25 o                         
   1   7   6         86.08         91.89         5.88 o                         
   2   7   6         10.67         11.54         2.22 o                         
   3   7   6          0.00          0.00         2.80 o                         
  -2   8   6         11.98         10.70         1.77 o                         
  -1   8   6          7.73          8.42         1.60 o                         
   0   8   6         62.07         69.67         5.38 o                         
   0  -8   7          2.57         -2.07         1.38 o                         
   1  -8   7          1.68          4.41         1.51 o                         
   2  -8   7         10.19         11.88         2.16 o                         
  -3  -7   7        223.92        248.31        16.57 o                         
  -2  -7   7         39.63         50.41         7.47 o                         
  -1  -7   7         96.98         89.74         5.82 o                         
   0  -7   7        146.24        139.06         4.89 o                         
   1  -7   7          8.55          7.87         1.31 o                         
   2  -7   7          0.94          1.59         0.85 o                         
   3  -7   7         61.51         62.80         3.89 o                         
   4  -7   7          1.61          1.32         2.68 o                         
  -4  -6   7        397.14        381.34        18.90 o                         
  -3  -6   7        137.67        156.60        12.37 o                         
  -2  -6   7         70.82         84.02         9.10 o                         
  -1  -6   7          0.50         -0.06         0.67 o                         
   0  -6   7          5.64          7.76         1.10 o                         
   1  -6   7         94.36        108.82         5.57 o                         
   2  -6   7          8.42         10.19         1.61 o                         
   3  -6   7        129.08        113.16         6.61 o                         
   4  -6   7          7.08          1.80         3.85 o                         
   5  -6   7          7.91          8.65         1.98 o                         
  -5  -5   7         30.96         39.91         5.60 o                         
  -4  -5   7          2.62          2.57         1.63 o                         
  -3  -5   7        275.33        291.26        15.64 o                         
  -2  -5   7         41.25         42.98         2.88 o                         
  -1  -5   7        283.50        288.66         6.65 o                         
   0  -5   7        673.34        663.61        18.68 o                         
   1  -5   7         25.27         22.32         2.46 o                         
   2  -5   7         62.27         71.71         4.75 o                         
   3  -5   7        198.97        205.35         8.11 o                         
   4  -5   7         36.00         38.19         3.59 o                         
   5  -5   7         11.56         16.21         3.73 o                         
   6  -5   7         57.35         48.08         5.83 o                         
  -6  -4   7         13.87         14.00         3.73 o                         
  -5  -4   7         74.32         75.15         7.23 o                         
  -4  -4   7        366.42        361.04        16.10 o                         
  -3  -4   7        727.29        783.31        11.27 o                         
  -2  -4   7         16.69         18.02         1.40 o                         
  -1  -4   7         39.73         42.64         1.89 o                         
   0  -4   7         54.62         54.73         2.52 o                         
   1  -4   7         42.53         45.87         3.11 o                         
   2  -4   7          1.88          2.21         1.06 o                         
   3  -4   7        335.18        334.80         9.50 o                         
   4  -4   7        118.80        126.45         6.01 o                         
   5  -4   7        509.55        535.87        26.49 o                         
   6  -4   7        560.50        535.60        17.74 o                         
   7  -4   7         28.33         24.74         3.97 o                         
  -6  -3   7          5.81          5.83         2.33 o                         
  -5  -3   7         18.84         19.78         1.99 o                         
  -4  -3   7        181.62        181.73         5.55 o                         
  -3  -3   7        637.61        653.61         8.93 o                         
  -2  -3   7         52.75         50.52         1.80 o                         
  -1  -3   7        373.96        396.78         3.48 o                         
   0  -3   7       1492.22       1459.61        11.23 o                         
   1  -3   7        115.71        112.56         4.40 o                         
   2  -3   7        385.00        401.05         9.40 o                         
   3  -3   7         54.20         61.44         3.78 o                         
   4  -3   7        313.68        325.03         5.44 o                         
   5  -3   7          0.27         -0.58         0.83 o                         
   6  -3   7          1.50          3.73         1.63 o                         
  -7  -2   7          0.28          0.70         1.17 o                         
  -6  -2   7        122.61        130.38         6.55 o                         
  -5  -2   7        243.41        236.93         4.59 o                         
  -4  -2   7        552.98        554.76         7.02 o                         
  -3  -2   7        293.27        281.49         3.33 o                         
  -2  -2   7         26.66         26.51         2.24 o                         
  -1  -2   7        291.99        290.35         6.83 o                         
   0  -2   7         50.47         50.95         1.90 o                         
   1  -2   7         81.11         93.71         3.42 o                         
   2  -2   7         57.83         60.90         2.59 o                         
   3  -2   7         19.21         24.56         3.38 o                         
   4  -2   7          5.76          6.78         1.40 o                         
   5  -2   7        387.57        398.27         9.57 o                         
   6  -2   7        807.97        823.97        14.55 o                         
   7  -2   7          4.43          4.43         2.33 o                         
  -7  -1   7         12.24         12.14         3.03 o                         
  -6  -1   7          1.25          0.93         1.17 o                         
  -5  -1   7          1.32         -0.29         0.84 o                         
  -4  -1   7         13.64         14.07         1.12 o                         
  -3  -1   7        128.14        120.53         2.62 o                         
  -2  -1   7          5.17          9.03         0.90 o                         
  -1  -1   7        144.45        154.32         4.09 o                         
   0  -1   7        213.16        203.97         2.96 o                         
   1  -1   7          0.41          1.58         0.67 o                         
   2  -1   7        162.62        176.31         4.17 o                         
   3  -1   7        218.81        230.70         5.94 o                         
   4  -1   7          4.68          3.97         1.63 o                         
   5  -1   7        253.88        248.85         6.85 o                         
   6  -1   7         18.66         18.56         2.41 o                         
   7  -1   7         22.29         25.39         3.97 o                         
  -7   0   7         50.70         56.24         6.07 o                         
  -6   0   7         53.04         47.14         5.13 o                         
  -5   0   7        435.05        421.71        11.44 o                         
  -4   0   7         25.31         27.58         1.84 o                         
  -3   0   7          3.14          6.31         0.83 o                         
  -2   0   7          4.51          3.93         0.48 o                         
  -1   0   7         23.19         22.20         0.93 o                         
   0   0   7         31.73         26.56         0.92 o                         
   1   0   7         33.01         41.79         1.35 o                         
   2   0   7        213.22        210.74         3.27 o                         
   3   0   7        122.64        129.16         3.76 o                         
   4   0   7        148.15        138.13         4.46 o                         
   5   0   7         93.72         85.82         6.88 o                         
   6   0   7        289.65        294.88         9.42 o                         
   7   0   7         26.19         24.86         3.02 o                         
  -5   1   7          2.21          1.49         0.93 o                         
  -4   1   7         26.48         27.02         1.48 o                         
  -3   1   7        136.78        148.50         3.77 o                         
  -2   1   7         38.78         31.71         1.77 o                         
  -1   1   7        181.29        181.78         2.65 o                         
   0   1   7         49.46         34.84         1.34 o                         
   1   1   7        760.68        835.43         6.15 o                         
   2   1   7        211.69        217.14         4.48 o                         
   3   1   7          3.76          3.91         0.59 o                         
   4   1   7         14.64         14.08         1.09 o                         
   5   1   7        448.34        448.67         9.09 o                         
   6   1   7         54.62         58.19         3.55 o                         
   7   1   7         52.41         49.60         4.21 o                         
  -7   2   7         24.13         30.81         5.37 o                         
  -6   2   7        204.47        221.71        12.84 o                         
  -5   2   7        234.29        239.91        12.37 o                         
  -4   2   7         79.14         78.35         4.25 o                         
  -3   2   7         14.91         14.01         1.12 o                         
  -2   2   7          6.40         11.23         1.98 o                         
  -1   2   7         10.12          8.98         0.60 o                         
   0   2   7        122.25         28.92        54.73 o                         
   1   2   7         94.33        107.35         5.60 o                         
   2   2   7        137.78        154.89         4.77 o                         
   3   2   7         18.95         21.00         3.27 o                         
   4   2   7        246.01        225.11         8.51 o                         
   5   2   7          0.90          1.88         1.29 o                         
   6   2   7          3.24          1.94         2.22 o                         
   7   2   7          9.39         14.55         2.96 o                         
  -7   3   7          6.82          6.30         2.80 o                         
  -6   3   7        205.84        227.78        13.77 o                         
  -5   3   7         16.54         13.77         3.27 o                         
  -4   3   7          9.36          9.65         1.05 o                         
  -3   3   7          3.48          2.74         0.70 o                         
  -2   3   7        138.94        150.89         4.93 o                         
  -1   3   7         20.65         15.79         1.63 o                         
   0   3   7          0.02         -0.23         0.55 o                         
   1   3   7        149.76        178.13         9.10 o                         
   2   3   7         25.20         21.27         2.31 o                         
   3   3   7         15.20         16.37         2.19 o                         
   4   3   7         54.42         53.86         4.19 o                         
   5   3   7         10.01         10.84         2.29 o                         
   6   3   7         26.44         34.22         4.09 o                         
  -7   4   7          8.08         12.60         3.73 o                         
  -6   4   7         35.96         49.01         7.00 o                         
  -5   4   7        150.39        181.80        12.37 o                         
  -4   4   7         83.08        101.75         8.63 o                         
  -3   4   7         21.79         27.54         3.73 o                         
  -2   4   7         49.11         45.69         3.08 o                         
  -1   4   7          0.85          0.00         0.56 o                         
   0   4   7        109.83        104.78         4.35 o                         
   1   4   7         23.92         26.73         1.96 o                         
   2   4   7          2.24          1.98         0.85 o                         
   3   4   7         20.27         22.53         2.72 o                         
   4   4   7         11.80          8.53         1.89 o                         
   5   4   7        126.93        126.36         7.18 o                         
   6   4   7          2.38          3.92         2.57 o                         
  -6   5   7          0.05          5.83         2.80 o                         
  -5   5   7         50.45         50.41         6.53 o                         
  -4   5   7         53.78         54.84         5.60 o                         
  -3   5   7          0.38          0.93         1.17 o                         
  -2   5   7         33.21         31.78         2.75 o                         
  -1   5   7         37.97         35.77         2.97 o                         
   0   5   7          6.58          6.61         1.46 o                         
   1   5   7          0.01         -0.25         0.95 o                         
   2   5   7        156.29        155.16         6.98 o                         
   3   5   7         29.10         27.27         3.14 o                         
   4   5   7          0.05          0.18         1.05 o                         
   5   5   7          8.50          3.84         2.68 o                         
  -5   6   7         14.64         14.94         3.73 o                         
  -4   6   7         23.13         24.74         3.97 o                         
  -3   6   7         10.71         12.95         2.10 o                         
  -2   6   7          0.00         -1.93         1.28 o                         
  -1   6   7          0.69          0.08         0.93 o                         
   0   6   7          2.81          2.61         0.87 o                         
   1   6   7         21.72         24.54         2.14 o                         
   2   6   7          0.09          0.11         0.90 o                         
   3   6   7         14.61         16.46         2.64 o                         
   4   6   7         27.76         26.03         3.52 o                         
  -4   7   7          3.10          1.17         0.99 o                         
  -3   7   7          2.15          2.99         1.23 o                         
  -2   7   7         60.70         58.20         4.48 o                         
  -1   7   7          9.64          8.74         1.47 o                         
   0   7   7          8.16         12.29         2.33 o                         
   1   7   7          0.00         -0.53         1.23 o                         
   2   7   7          6.17          8.12         1.80 o                         
  -1   8   7         24.11         24.58         3.85 o                         
  -2  -7   8        113.89        130.46        12.14 o                         
  -1  -7   8          5.36          6.30         1.96 o                         
   0  -7   8         35.20         36.72         7.23 o                         
   1  -7   8        182.47        180.40         5.71 o                         
   2  -7   8          0.66         -0.83         0.99 o                         
   3  -7   8        112.22        129.44         5.69 o                         
   4  -7   8          9.00          4.81         1.63 o                         
  -4  -6   8         90.15         77.01         8.87 o                         
  -3  -6   8         80.94        101.75        10.27 o                         
  -2  -6   8        147.85        150.76        12.37 o                         
  -1  -6   8          0.31          0.70         0.78 o                         
   0  -6   8         89.73         81.43         3.45 o                         
   1  -6   8          0.01         -0.59         1.63 o                         
   2  -6   8          0.44         -0.56         2.45 o                         
   3  -6   8          0.90          1.07         1.17 o                         
   4  -6   8         36.89         31.63         3.71 o                         
   5  -6   8          5.07          5.79         1.73 o                         
  -5  -5   8         10.29          6.77         2.80 o                         
  -4  -5   8          0.02          0.93         1.40 o                         
  -3  -5   8         27.16         27.77         4.90 o                         
  -2  -5   8        161.00        175.55         7.51 o                         
  -1  -5   8         45.40         43.20         2.16 o                         
   0  -5   8          1.74          0.67         0.43 o                         
   1  -5   8        160.25        168.74         6.65 o                         
   2  -5   8          2.88          1.17         1.40 o                         
   3  -5   8         43.55         49.58         4.55 o                         
   4  -5   8          3.13          2.27         1.12 o                         
   5  -5   8         39.44         45.98         4.13 o                         
   6  -5   8         36.43         32.21         4.90 o                         
  -6  -4   8          0.01          2.10         1.87 o                         
  -5  -4   8         33.44         31.97         4.90 o                         
  -4  -4   8       1061.60       1060.93        28.24 o                         
  -3  -4   8         53.72         54.61         6.53 o                         
  -2  -4   8          8.07          7.58         0.79 o                         
  -1  -4   8         67.62         74.61         2.76 o                         
   0  -4   8        134.37        125.83         3.81 o                         
   1  -4   8         84.42         85.58         4.36 o                         
   2  -4   8         58.00         55.31         6.07 o                         
   3  -4   8          6.46          7.45         1.73 o                         
   4  -4   8          3.05          3.83         1.23 o                         
   5  -4   8         15.35         13.94         2.29 o                         
   6  -4   8          2.98          4.43         1.87 o                         
  -6  -3   8          1.76          0.70         1.40 o                         
  -5  -3   8         52.51         52.90         4.32 o                         
  -4  -3   8         39.35         35.97         2.97 o                         
  -3  -3   8        143.27        137.35         3.08 o                         
  -2  -3   8         57.34         59.58         3.81 o                         
  -1  -3   8         10.40         11.89         0.51 o                         
   0  -3   8         41.37         38.54         2.52 o                         
   1  -3   8         30.45         27.49         2.57 o                         
   2  -3   8        488.28        506.66        17.04 o                         
   3  -3   8         10.35          4.67         1.63 o                         
   4  -3   8         23.80         24.44         2.55 o                         
   5  -3   8         84.87         85.56         4.75 o                         
   6  -3   8        326.84        333.73        12.84 o                         
  -7  -2   8         34.57         41.77         5.37 o                         
  -6  -2   8         20.84         25.78         5.02 o                         
  -5  -2   8        112.14        109.93         4.58 o                         
  -4  -2   8        692.19        694.93         8.24 o                         
  -3  -2   8         78.20         76.48         3.21 o                         
  -2  -2   8         62.45         57.98         3.48 o                         
  -1  -2   8        128.07        145.15         4.00 o                         
   0  -2   8         14.01         16.13         0.79 o                         
   1  -2   8        262.85        258.32         4.18 o                         
   2  -2   8        123.82        122.17         2.75 o                         
   3  -2   8         17.27         16.57         2.80 o                         
   4  -2   8          4.33          6.07         2.10 o                         
   5  -2   8        344.73        319.51         8.79 o                         
   6  -2   8          1.10          2.80         1.87 o                         
   7  -2   8          5.40          7.30         1.79 o                         
  -7  -1   8          5.81          4.43         1.87 o                         
  -6  -1   8         17.23         17.64         2.52 o                         
  -5  -1   8        592.22        600.28        14.35 o                         
  -4  -1   8         10.97         11.36         0.96 o                         
  -3  -1   8        106.99         97.96         4.30 o                         
  -2  -1   8        254.93        281.69         5.44 o                         
  -1  -1   8         10.58         17.08         1.46 o                         
   0  -1   8        111.81         96.26         2.34 o                         
   1  -1   8        114.47         99.48         2.44 o                         
   2  -1   8       1598.63       1656.92        13.23 o                         
   3  -1   8         91.12         81.52         3.64 o                         
   4  -1   8         13.70         13.54         2.80 o                         
   5  -1   8         14.11         15.96         2.22 o                         
   6  -1   8        147.43        158.64         7.01 o                         
   7  -1   8         24.68         24.99         3.27 o                         
  -7   0   8         15.33         14.24         3.03 o                         
  -6   0   8          8.54          9.10         2.33 o                         
  -5   0   8         13.21         12.96         1.51 o                         
  -4   0   8        315.32        274.42         8.87 o                         
  -3   0   8          0.04          0.10         0.35 o                         
  -2   0   8        264.14        260.36         4.78 o                         
  -1   0   8         99.51        121.00         2.00 o                         
   0   0   8          0.05          0.55         0.18 o                         
   1   0   8        223.45        200.08         2.98 o                         
   2   0   8        251.61        261.12         4.94 o                         
   3   0   8         38.24         31.43         1.46 o                         
   4   0   8         92.68        100.16         5.28 o                         
   5   0   8        119.44        105.65         5.10 o                         
   6   0   8         55.52         58.80         4.26 o                         
   7   0   8         30.83         26.00         3.62 o                         
  -5   1   8         66.00         57.41         6.07 o                         
  -4   1   8         64.80         53.04         3.94 o                         
  -3   1   8        118.57         95.84         2.20 o                         
  -2   1   8          7.55          8.68         0.82 o                         
  -1   1   8        301.00        330.32         6.03 o                         
   0   1   8        302.73        312.88         4.16 o                         
   1   1   8          2.83          1.73         0.48 o                         
   2   1   8        108.30        125.83         3.07 o                         
   3   1   8        125.06        130.36         3.36 o                         
   4   1   8        117.78        109.66         5.77 o                         
   5   1   8          9.20          8.66         1.89 o                         
   6   1   8          5.24          5.89         1.24 o                         
   7   1   8         11.11          7.23         3.03 o                         
  -6   2   8          2.12          3.50         1.87 o                         
  -5   2   8          3.58          2.33         1.87 o                         
  -4   2   8          0.66          2.38         0.61 o                         
  -3   2   8        210.32        229.86         7.70 o                         
  -2   2   8         32.69         27.68         1.98 o                         
  -1   2   8          0.11          0.00         0.21 o                         
   0   2   8         23.77         25.67         2.57 o                         
   1   2   8         52.50         49.67         2.33 o                         
   2   2   8         84.47         89.10         3.70 o                         
   3   2   8          7.78          9.57         2.33 o                         
   4   2   8         14.82         14.52         2.39 o                         
   5   2   8         17.69         16.24         2.80 o                         
   6   2   8          4.56          1.63         1.16 o                         
  -7   3   8        103.20        128.36        11.20 o                         
  -6   3   8         85.53        102.92         9.57 o                         
  -5   3   8         34.54         35.24         5.37 o                         
  -4   3   8        266.50        311.09        14.94 o                         
  -3   3   8        216.48        240.38        12.14 o                         
  -2   3   8         17.19         19.14         2.33 o                         
  -1   3   8          3.92          4.20         1.17 o                         
   0   3   8        555.55        538.04         8.28 o                         
   1   3   8          4.78          5.59         1.16 o                         
   2   3   8         17.82         16.17         2.13 o                         
   3   3   8        131.53        141.05         6.52 o                         
   4   3   8        180.97        197.67        11.67 o                         
   5   3   8         26.52         21.70         3.19 o                         
   6   3   8          1.03          3.03         1.56 o                         
  -6   4   8          0.03          0.00         1.63 o                         
  -5   4   8          7.11          7.47         3.03 o                         
  -4   4   8        254.11        314.13        15.64 o                         
  -2   4   8        139.57        140.92         5.44 o                         
  -1   4   8        186.47        176.86         7.23 o                         
   0   4   8          2.40          1.99         0.82 o                         
   1   4   8         16.43         15.36         1.57 o                         
   2   4   8        206.87        218.53         4.70 o                         
   3   4   8          2.05          3.62         1.32 o                         
   4   4   8         12.96         10.87         2.13 o                         
   5   4   8         44.55         44.20         4.68 o                         
  -6   5   8          0.48         -1.17         1.40 o                         
  -5   5   8          0.10          1.87         1.87 o                         
  -4   5   8          1.02          2.10         1.40 o                         
  -3   5   8         39.83         35.57         3.08 o                         
  -2   5   8         15.23         13.79         1.96 o                         
  -1   5   8         29.75         27.34         4.90 o                         
   0   5   8        122.72        138.26         6.00 o                         
   1   5   8          0.05         -0.68         1.05 o                         
   2   5   8         48.23         44.03         3.81 o                         
   3   5   8          8.22          9.45         1.98 o                         
   4   5   8          0.02          0.23         1.16 o                         
  -5   6   8          1.26          2.33         1.63 o                         
  -4   6   8          8.14          3.73         1.87 o                         
  -3   6   8         49.65         53.25         4.04 o                         
  -2   6   8         13.76          9.90         3.03 o                         
  -1   6   8        149.20        147.10         6.62 o                         
   0   6   8          0.04          0.34         0.93 o                         
   1   6   8          9.50          8.58         1.73 o                         
   2   6   8        234.34        232.94        11.55 o                         
   3   6   8          5.34          4.19         1.40 o                         
  -4   7   8          3.06         -0.12         1.52 o                         
  -3   7   8         90.07         85.78         5.48 o                         
  -2   7   8          2.87          3.50         1.23 o                         
  -1   7   8         56.77         50.49         3.46 o                         
   0   7   8          0.55         -0.01         0.65 o                         
   1   7   8          0.35         -0.09         1.17 o                         
   2   7   8         40.61         38.70         4.19 o                         
  -2  -7   9          3.02          6.53         3.03 o                         
  -1  -7   9         53.24         59.82         4.92 o                         
   0  -7   9        127.93        129.69         9.34 o                         
   1  -7   9         32.04         27.85         3.36 o                         
   2  -7   9         62.44         71.73         5.18 o                         
   3  -7   9          5.45          0.84         2.10 o                         
  -4  -6   9         42.49         42.94         6.77 o                         
  -3  -6   9        531.93        562.67        24.50 o                         
  -2  -6   9         10.92         12.37         3.73 o                         
  -1  -6   9          3.24          2.60         1.29 o                         
   0  -6   9         19.86         22.50         3.38 o                         
   1  -6   9          5.47          5.40         1.38 o                         
   2  -6   9         70.15         77.80         5.16 o                         
   3  -6   9          7.13          6.77         3.03 o                         
   4  -6   9         19.01         18.21         2.88 o                         
  -5  -5   9          0.01          2.57         1.63 o                         
  -4  -5   9        182.33        190.44        13.30 o                         
  -3  -5   9          3.43          2.80         2.10 o                         
  -2  -5   9         18.06         18.42         2.52 o                         
  -1  -5   9         45.91         41.69         6.42 o                         
   0  -5   9         30.75         31.19         1.89 o                         
   1  -5   9         92.66         85.80         5.95 o                         
   2  -5   9          2.96         -1.40         1.63 o                         
   3  -5   9        267.83        282.62        15.17 o                         
   4  -5   9          0.45          0.54         2.80 o                         
   5  -5   9          4.78          1.40         1.63 o                         
  -5  -4   9         31.41         32.74         3.78 o                         
  -4  -4   9        106.92        106.42         9.34 o                         
  -3  -4   9        178.85        191.14        12.37 o                         
  -2  -4   9          2.92          0.19         0.78 o                         
  -1  -4   9         24.21         22.73         1.21 o                         
   0  -4   9         19.85         19.28         1.56 o                         
   1  -4   9         37.74         44.40         3.31 o                         
   2  -4   9         91.85         90.32         7.93 o                         
   3  -4   9         15.84         17.27         3.50 o                         
   4  -4   9         20.04         21.61         2.80 o                         
   5  -4   9          0.83          1.05         1.16 o                         
   6  -4   9        257.19        232.44        11.90 o                         
  -6  -3   9          7.14          4.67         2.33 o                         
  -5  -3   9          1.50          1.88         1.28 o                         
  -4  -3   9        674.99        679.83        21.94 o                         
  -3  -3   9        106.57        117.62         9.10 o                         
  -2  -3   9          7.60          6.27         2.33 o                         
  -1  -3   9         76.85         81.32         3.01 o                         
   0  -3   9          1.27          1.25         0.31 o                         
   1  -3   9         42.92         36.01         2.58 o                         
   2  -3   9         26.90         29.17         4.43 o                         
   3  -3   9        251.14        255.78        12.84 o                         
   4  -3   9         43.43         39.91         5.13 o                         
   5  -3   9         18.85         21.90         3.38 o                         
   6  -3   9          4.78          4.67         1.63 o                         
  -6  -2   9          1.16          3.89         1.46 o                         
  -5  -2   9          9.00          8.36         1.71 o                         
  -4  -2   9          3.56          2.80         1.23 o                         
  -3  -2   9         41.85         45.07         1.96 o                         
  -2  -2   9        379.89        399.83         9.35 o                         
  -1  -2   9          0.95          1.17         0.93 o                         
   0  -2   9          1.25          0.95         0.37 o                         
   1  -2   9         16.25         19.78         1.07 o                         
   2  -2   9        167.33        152.50         5.02 o                         
   3  -2   9          2.26          1.40         1.17 o                         
   4  -2   9          0.87          0.00         0.70 o                         
   5  -2   9         59.00         69.31         7.00 o                         
   6  -2   9          1.05          1.63         1.63 o                         
   7  -2   9         67.81         74.15         5.33 o                         
  -7  -1   9         27.99         27.31         4.43 o                         
  -6  -1   9         37.29         38.34         3.70 o                         
  -5  -1   9         77.68         76.80         3.77 o                         
  -4  -1   9         33.83         33.11         2.38 o                         
  -3  -1   9        137.96        133.43         4.61 o                         
  -2  -1   9        109.57        105.58         6.88 o                         
  -1  -1   9         74.10         77.71         3.19 o                         
   0  -1   9         15.26         13.44         0.74 o                         
   1  -1   9        232.56        206.93         4.85 o                         
   2  -1   9         16.37         16.30         1.04 o                         
   3  -1   9         16.45         14.00         1.17 o                         
   4  -1   9         17.67         18.44         3.50 o                         
   5  -1   9         84.99         83.29         4.67 o                         
   6  -1   9          7.43          9.06         3.50 o                         
   7  -1   9          1.56          0.57         2.22 o                         
  -7   0   9          0.24          1.63         1.40 o                         
  -6   0   9         42.51         42.24         4.90 o                         
  -5   0   9        106.89        100.63         4.24 o                         
  -4   0   9          7.41          5.92         0.89 o                         
  -3   0   9        157.21        138.44         4.17 o                         
  -2   0   9        202.46        200.72         3.11 o                         
  -1   0   9         12.06         13.39         0.79 o                         
   0   0   9          9.96         10.13         0.79 o                         
   1   0   9          4.29          6.16         0.75 o                         
   2   0   9         86.55         84.71         3.02 o                         
   3   0   9          0.56          0.10         0.52 o                         
   4   0   9         77.85         64.41         6.07 o                         
   5   0   9          0.35         -0.39         1.87 o                         
   6   0   9          0.39          4.08         1.40 o                         
   7   0   9         17.25         17.06         2.54 o                         
  -5   1   9         32.31         29.87         4.67 o                         
  -4   1   9         16.59         12.82         1.75 o                         
  -3   1   9        122.54        124.01         3.97 o                         
  -2   1   9         71.22         70.80         2.57 o                         
  -1   1   9         73.59         81.60         2.42 o                         
   0   1   9        244.87        234.46         3.82 o                         
   1   1   9        343.85        330.78         4.76 o                         
   2   1   9         28.27         29.85         1.48 o                         
   3   1   9         31.95         24.84         1.27 o                         
   4   1   9          0.10         -0.68         0.95 o                         
   5   1   9          5.07          7.32         1.89 o                         
   6   1   9          1.33         -1.93         1.29 o                         
  -6   2   9          5.51         10.27         3.27 o                         
  -5   2   9          9.52          6.53         2.10 o                         
  -4   2   9         18.86         19.60         3.73 o                         
  -3   2   9         39.82         49.71         5.37 o                         
  -2   2   9         96.36         95.83         6.88 o                         
  -1   2   9          0.34          0.29         0.34 o                         
   0   2   9        574.42        578.31        12.84 o                         
   1   2   9         47.96         49.83         4.20 o                         
   2   2   9          1.66          2.93         0.82 o                         
   3   2   9        324.96        316.94         9.79 o                         
   4   2   9          0.00          1.85         1.23 o                         
   5   2   9         32.56         41.61         4.15 o                         
   6   2   9          2.76          4.10         2.10 o                         
  -7   3   9          2.25          2.80         2.33 o                         
  -6   3   9          1.75          8.63         3.27 o                         
  -5   3   9         26.27         30.11         5.13 o                         
  -4   3   9         20.20         25.44         4.43 o                         
  -3   3   9          5.95          9.23         6.18 o                         
  -2   3   9         99.49        100.51         8.05 o                         
  -1   3   9          0.41          0.70         0.70 o                         
   0   3   9        153.58        146.79         7.00 o                         
   1   3   9         17.98         25.67         3.27 o                         
   2   3   9          5.54          3.73         1.63 o                         
   3   3   9         53.71         56.48         5.83 o                         
   4   3   9          3.51          2.83         3.62 o                         
   5   3   9         18.36         21.60         3.36 o                         
   6   3   9         11.58         10.77         3.15 o                         
  -6   4   9          7.12         12.84         3.97 o                         
  -5   4   9         51.57         63.71         7.70 o                         
  -4   4   9         11.13          9.34         2.80 o                         
  -3   4   9         85.22         89.29        12.37 o                         
  -2   4   9         92.53         88.45         5.60 o                         
  -1   4   9        191.05        193.52         7.47 o                         
   0   4   9        225.83        222.76         7.28 o                         
   1   4   9         19.06         18.20         2.29 o                         
   2   4   9          8.11          5.98         1.51 o                         
   3   4   9        237.82        238.43         9.15 o                         
   4   4   9          0.11         -1.63         1.63 o                         
   5   4   9        171.31        195.90        10.00 o                         
  -6   5   9          9.35          9.10         3.27 o                         
  -5   5   9          0.13          0.47         1.40 o                         
  -4   5   9          0.08         -0.70         1.17 o                         
  -3   5   9          1.40          0.47         1.17 o                         
  -2   5   9          7.87          7.42         1.46 o                         
  -1   5   9        158.90        158.87         6.50 o                         
   0   5   9        197.79        189.22         7.29 o                         
   1   5   9         47.11         42.24         3.64 o                         
   2   5   9         15.27         16.49         2.52 o                         
   3   5   9          8.21          7.35         1.98 o                         
   4   5   9         29.30         24.98         3.47 o                         
  -5   6   9          1.67          0.23         1.63 o                         
  -4   6   9         98.15        108.99         7.93 o                         
  -3   6   9         55.38         52.12         4.09 o                         
  -2   6   9        285.61        290.13        18.32 o                         
  -1   6   9         73.07         73.76         4.82 o                         
   0   6   9         17.37         13.51         2.13 o                         
   1   6   9          4.17          3.44         2.33 o                         
   2   6   9          2.74          2.33         1.40 o                         
   3   6   9         11.08         10.28         2.39 o                         
  -3   7   9         94.67         92.96        16.45 o                         
  -2   7   9         19.29         19.80         2.75 o                         
  -1   7   9         88.23         88.38         5.83 o                         
   0   7   9         99.71        105.95         6.50 o                         
   1   7   9         52.89         62.15         5.21 o                         
  -1  -7  10          5.75         10.50         2.19 o                         
   0  -7  10         37.99         40.69         4.19 o                         
   1  -7  10          8.71          7.97         2.68 o                         
   2  -7  10          2.42          1.40         1.52 o                         
  -3  -6  10         19.51         21.94         4.90 o                         
  -2  -6  10         22.17         21.56         3.85 o                         
  -1  -6  10          5.44         11.20         2.24 o                         
   0  -6  10         56.46         57.71         4.60 o                         
   1  -6  10         25.92         28.27         4.78 o                         
   2  -6  10          3.86          4.85         1.46 o                         
   3  -6  10          5.83          3.03         2.33 o                         
   4  -6  10         44.17         48.08         7.00 o                         
  -4  -5  10         15.12         20.30         4.67 o                         
  -3  -5  10        152.17        165.70        12.84 o                         
  -2  -5  10         10.89         14.43         2.33 o                         
  -1  -5  10          0.60          2.43         1.17 o                         
   0  -5  10         17.42         24.27         2.80 o                         
   1  -5  10          2.98          6.87         1.55 o                         
   2  -5  10         14.86         21.07         2.79 o                         
   3  -5  10          0.32         -0.70         1.40 o                         
   4  -5  10          2.43          0.00         1.17 o                         
   5  -5  10          1.09         -1.40         1.40 o                         
  -5  -4  10          0.04          0.79         1.63 o                         
  -4  -4  10         24.13         26.84         4.90 o                         
  -3  -4  10         34.41         24.50         4.67 o                         
  -2  -4  10         22.98         20.20         2.52 o                         
  -1  -4  10         51.88         53.63         4.67 o                         
   0  -4  10          4.30          5.29         1.40 o                         
   1  -4  10          1.38          1.42         0.99 o                         
   2  -4  10          0.55          0.23         1.17 o                         
   3  -4  10         13.44         12.84         3.50 o                         
   4  -4  10         18.49         13.54         3.50 o                         
   5  -4  10          3.18          4.67         2.33 o                         
  -6  -3  10          0.08         -1.40         1.63 o                         
  -5  -3  10         18.83         23.28         5.13 o                         
  -4  -3  10          7.24          2.10         1.63 o                         
  -3  -3  10          5.49          4.90         2.33 o                         
  -2  -3  10        360.80        366.38         9.86 o                         
  -1  -3  10        140.18        133.21         3.95 o                         
   0  -3  10          8.72          8.23         0.73 o                         
   1  -3  10          7.94          7.34         1.03 o                         
   2  -3  10        269.66        259.76         7.93 o                         
   3  -3  10         39.03         43.17         5.60 o                         
   4  -3  10         55.30         46.44         5.83 o                         
   5  -3  10         34.95         38.27         5.37 o                         
  -6  -2  10         47.57         44.70         4.04 o                         
  -5  -2  10          0.45         -0.42         0.78 o                         
  -4  -2  10         50.74         53.69         5.48 o                         
  -3  -2  10         20.45         20.77         3.97 o                         
  -2  -2  10        273.53        267.36         7.89 o                         
  -1  -2  10        218.03        189.15        14.94 o                         
   0  -2  10          2.13          2.46         0.34 o                         
   1  -2  10         52.17         43.21         3.65 o                         
   2  -2  10         11.88         12.37         2.33 o                         
   3  -2  10          3.67          1.63         1.17 o                         
   4  -2  10        113.81        117.86         8.40 o                         
   5  -2  10         47.30         49.01         6.07 o                         
   6  -2  10          6.60          3.03         1.87 o                         
  -6  -1  10         34.48         29.19         3.31 o                         
  -5  -1  10         15.48         18.16         2.01 o                         
  -4  -1  10         56.56         48.72         2.97 o                         
  -3  -1  10         10.27         12.72         1.59 o                         
  -2  -1  10         36.84         36.41         3.27 o                         
  -1  -1  10          2.08          1.87         0.70 o                         
   0  -1  10         18.94         20.17         1.18 o                         
   1  -1  10          7.32          4.75         1.40 o                         
   2  -1  10        200.78        201.17         8.87 o                         
   3  -1  10         50.76         53.80         2.61 o                         
   4  -1  10         70.33         61.61         6.30 o                         
   5  -1  10         39.94         42.33         5.37 o                         
   6  -1  10          0.04          0.43         2.57 o                         
  -7   0  10          5.70          6.53         2.33 o                         
  -6   0  10         52.62         46.68         5.13 o                         
  -5   0  10         43.68         38.61         2.72 o                         
  -4   0  10         59.09         51.95         6.53 o                         
  -3   0  10          7.74          9.17         0.66 o                         
  -2   0  10          6.73          5.17         0.53 o                         
  -1   0  10        489.86        458.60        10.14 o                         
   0   0  10          6.61          5.44         0.73 o                         
   1   0  10        347.83        114.90       169.08 o                         
   2   0  10          0.19          0.47         0.40 o                         
   3   0  10         23.39         23.29         1.94 o                         
   4   0  10        529.76        510.86        17.74 o                         
   5   0  10          3.07          5.54         1.40 o                         
   6   0  10         77.02         86.49         5.09 o                         
  -7   1  10         83.41         81.22         7.23 o                         
  -5   1  10         97.61         88.22         7.93 o                         
  -4   1  10         67.59         67.45         6.53 o                         
  -3   1  10         16.64         12.36         1.14 o                         
  -2   1  10         18.29         17.50         1.30 o                         
  -1   1  10         64.74         55.99         2.11 o                         
   0   1  10         21.30         22.61         0.89 o                         
   1   1  10         11.23         11.20         0.97 o                         
   2   1  10          0.53          0.07         0.31 o                         
   3   1  10          3.50          5.58         0.71 o                         
   4   1  10        150.83        136.91         6.76 o                         
   5   1  10        182.88        193.11         8.82 o                         
   6   1  10          0.02          1.87         1.63 o                         
  -6   2  10          0.09          2.80         1.87 o                         
  -5   2  10          2.07          2.10         1.63 o                         
  -4   2  10          0.77          1.87         1.87 o                         
  -3   2  10         93.51         78.50         3.85 o                         
  -2   2  10          7.20          4.52         1.40 o                         
  -1   2  10        200.03        202.67         3.82 o                         
   0   2  10        117.17        108.29         5.83 o                         
   1   2  10         28.56         25.62         1.77 o                         
   2   2  10         20.21         23.34         3.50 o                         
   3   2  10          0.10         -0.47         0.99 o                         
   4   2  10         72.27         70.56         5.25 o                         
   5   2  10         33.95         38.29         4.19 o                         
   6   2  10         55.42         62.74         5.68 o                         
  -6   3  10         11.98         10.27         3.50 o                         
  -5   3  10         11.80         13.30         3.50 o                         
  -4   3  10         41.44         48.08         6.30 o                         
  -3   3  10          5.37          4.90         1.17 o                         
  -2   3  10        225.25        219.46        20.07 o                         
  -1   3  10          8.61          8.17         1.63 o                         
   0   3  10        114.52        109.92         6.30 o                         
   1   3  10        182.73        169.67         8.63 o                         
   2   3  10         86.13         76.55         6.53 o                         
   3   3  10          1.13          1.63         0.93 o                         
   4   3  10         14.27         13.82         2.55 o                         
   5   3  10         37.78         42.26         4.61 o                         
  -6   4  10          1.72         -2.33         2.10 o                         
  -5   4  10         81.48         90.08         9.80 o                         
  -4   4  10         17.29         16.10         3.97 o                         
  -3   4  10        187.59        188.38        16.92 o                         
  -2   4  10        845.59        834.79        17.27 o                         
  -1   4  10        122.45        127.19         7.00 o                         
   0   4  10          0.23          1.17         0.93 o                         
   1   4  10         10.84         12.37         2.57 o                         
   2   4  10         85.58         91.72         7.47 o                         
   3   4  10         10.46         13.54         3.50 o                         
   4   4  10          7.64         10.97         3.50 o                         
   5   4  10         67.37         88.24         6.98 o                         
  -5   5  10         11.13         14.00         3.73 o                         
  -4   5  10          0.39          0.29         0.73 o                         
  -3   5  10         86.61         87.98         6.53 o                         
  -2   5  10        672.16        674.93        17.27 o                         
  -1   5  10         74.10         74.36         4.54 o                         
   0   5  10          5.81          2.88         1.23 o                         
   1   5  10        167.99        146.88         6.94 o                         
   2   5  10         32.95         31.91         3.52 o                         
   3   5  10          2.70          6.12         1.96 o                         
   4   5  10          3.78          5.13         2.57 o                         
  -4   6  10          0.24         -0.47         0.83 o                         
  -3   6  10         21.00         16.80         3.27 o                         
  -2   6  10        676.32        690.81        15.87 o                         
  -1   6  10         41.11         39.42         7.23 o                         
   0   6  10          0.66          0.83         1.63 o                         
   1   6  10         50.12         48.63         4.35 o                         
   2   6  10         42.37         45.40         5.72 o                         
  -2   7  10        112.33        102.20         6.21 o                         
  -1   7  10          7.81          7.64         1.79 o                         
   0   7  10          0.12         -0.93         2.33 o                         
  -2  -6  11          0.02          0.19         0.78 o                         
  -1  -6  11          1.77          0.78         3.38 o                         
   0  -6  11          0.01         -1.10         1.06 o                         
   1  -6  11          6.67          5.09         3.15 o                         
   2  -6  11          0.00          0.42         0.90 o                         
   3  -6  11          4.37          7.37         1.98 o                         
  -4  -5  11         12.22         14.70         4.43 o                         
  -3  -5  11        106.95        119.72        11.44 o                         
  -2  -5  11         26.72         30.93         3.45 o                         
  -1  -5  11         26.16         24.00         3.50 o                         
   0  -5  11        125.30        130.15         6.52 o                         
   1  -5  11         33.99         33.66         3.36 o                         
   2  -5  11         17.40         17.88         2.63 o                         
   3  -5  11         25.56         23.10         4.90 o                         
   4  -5  11         51.11         58.58         7.70 o                         
  -5  -4  11         10.04          7.16         2.45 o                         
  -4  -4  11         13.09         10.97         3.27 o                         
  -3  -4  11          1.95          0.23         1.17 o                         
  -2  -4  11          4.81          1.78         1.17 o                         
  -1  -4  11          1.85          2.28         0.99 o                         
   0  -4  11        190.66        192.17         7.42 o                         
   1  -4  11          0.87          3.78         1.34 o                         
   2  -4  11         69.48         58.58         7.00 o                         
   3  -4  11          0.02         -3.50         2.33 o                         
   4  -4  11          0.35         -0.70         1.40 o                         
   5  -4  11         68.01         67.91         7.70 o                         
  -5  -3  11         49.32         41.87         4.35 o                         
  -4  -3  11          6.14         10.97         3.03 o                         
  -3  -3  11         91.89         75.15         7.93 o                         
  -2  -3  11         25.64         24.60         2.75 o                         
  -1  -3  11         16.06         16.06         2.07 o                         
   0  -3  11         61.05         60.63         2.79 o                         
   1  -3  11         24.26         19.07         4.08 o                         
   2  -3  11          2.71          4.67         2.33 o                         
   3  -3  11         10.84          8.63         2.80 o                         
   4  -3  11         19.67         12.37         3.50 o                         
   5  -3  11          5.16          4.43         2.10 o                         
  -6  -2  11         68.87         72.35         8.87 o                         
  -5  -2  11         10.11         12.22         2.29 o                         
  -4  -2  11         34.21         32.14         3.63 o                         
  -3  -2  11         77.27         75.61         7.70 o                         
  -2  -2  11         35.46         36.01         3.02 o                         
  -1  -2  11        141.46        132.33         6.53 o                         
   0  -2  11         42.84         42.25         1.49 o                         
   1  -2  11          0.38         -0.21         0.25 o                         
   2  -2  11        291.05        244.10        29.06 o                         
   3  -2  11         16.64         16.10         2.80 o                         
   4  -2  11          0.56         -0.70         0.93 o                         
   5  -2  11        133.10        146.09        10.74 o                         
   6  -2  11         26.57         36.41         5.83 o                         
  -6  -1  11          6.23          7.90         1.80 o                         
  -5  -1  11          6.74          6.08         1.21 o                         
  -4  -1  11          0.03         -0.35         0.63 o                         
  -3  -1  11         72.82         75.11         3.81 o                         
  -2  -1  11         39.61         42.71         3.73 o                         
  -1  -1  11         38.58         35.47         3.27 o                         
   0  -1  11         96.02         96.06         2.30 o                         
   1  -1  11        139.91        127.67         8.75 o                         
   2  -1  11         36.46         32.91         3.73 o                         
   3  -1  11          0.30         -0.23         0.70 o                         
   4  -1  11          1.46          2.33         1.63 o                         
   5  -1  11         19.37         18.20         3.97 o                         
   6  -1  11         90.19        101.29         9.57 o                         
  -6   0  11         19.76         18.90         3.50 o                         
  -5   0  11         49.57         50.57         3.21 o                         
  -4   0  11         26.33         19.90         2.37 o                         
  -3   0  11          3.21          2.41         0.51 o                         
  -2   0  11         32.32         27.30         1.15 o                         
  -1   0  11        475.81        458.37         6.43 o                         
   0   0  11          1.63          1.17         0.50 o                         
   1   0  11         39.91         41.31         3.73 o                         
   2   0  11         74.66         67.68         5.37 o                         
   3   0  11          0.75         -0.23         0.93 o                         
   4   0  11          0.03          0.70         1.17 o                         
   5   0  11          0.22          0.47         0.70 o                         
   6   0  11          1.92          1.17         1.87 o                         
  -4   1  11        130.63        121.76         3.94 o                         
  -3   1  11          2.12          1.71         0.57 o                         
  -2   1  11         50.33         41.70         1.79 o                         
  -1   1  11        576.38        534.69         5.30 o                         
   0   1  11          9.21          8.70         1.04 o                         
   1   1  11        180.34        177.66         3.86 o                         
   2   1  11        287.49        237.82         3.73 o                         
   3   1  11          0.37          1.07         0.78 o                         
   4   1  11          9.17          6.49         1.73 o                         
   5   1  11          0.92         -0.05         0.73 o                         
   6   1  11          6.26          8.63         3.03 o                         
  -6   2  11         11.46          8.87         2.80 o                         
  -5   2  11          8.03          6.07         2.57 o                         
  -4   2  11        410.47        380.22        15.87 o                         
  -3   2  11         19.83         20.05         1.86 o                         
  -2   2  11         29.16         29.69         2.92 o                         
  -1   2  11       2224.90       2304.88        15.58 o                         
   0   2  11         17.27         15.13         1.65 o                         
   1   2  11        174.88        190.77         4.91 o                         
   2   2  11          0.73          1.28         0.83 o                         
   3   2  11         59.68         71.08         4.87 o                         
   4   2  11         78.41         78.26         5.58 o                         
   5   2  11          4.08          6.05         1.79 o                         
  -6   3  11         14.07         17.27         4.43 o                         
  -5   3  11         63.78         67.68         8.17 o                         
  -4   3  11         45.19         49.54         5.37 o                         
  -3   3  11         26.38         24.75         2.40 o                         
  -2   3  11         22.16         21.08         2.16 o                         
  -1   3  11        532.21        524.91        20.65 o                         
   0   3  11          6.14          8.70         0.99 o                         
   1   3  11          0.08         -1.87         1.40 o                         
   2   3  11        273.50        235.71        11.67 o                         
   3   3  11         24.73         24.04         4.20 o                         
   4   3  11          0.05          1.95         1.52 o                         
   5   3  11         45.19         70.99         7.00 o                         
  -5   4  11          0.70          2.80         1.87 o                         
  -4   4  11        181.71        184.36        11.67 o                         
  -3   4  11          1.08          0.37         1.05 o                         
  -2   4  11        149.68        153.78         6.07 o                         
  -1   4  11       1451.01       1447.41        24.04 o                         
   0   4  11        171.24        169.90         8.87 o                         
   1   4  11         21.33         23.80         3.73 o                         
   2   4  11         44.03         43.87         5.37 o                         
   3   4  11         24.28         32.67         5.13 o                         
   4   4  11         14.55         11.15         2.64 o                         
  -5   5  11          1.80          1.58         1.06 o                         
  -4   5  11         42.45         54.79         4.36 o                         
  -3   5  11         24.03         21.58         2.58 o                         
  -2   5  11         17.95         17.04         3.03 o                         
  -1   5  11          1.32          4.90         1.87 o                         
   0   5  11         72.03         57.18         5.60 o                         
   1   5  11          1.52          1.63         1.17 o                         
   2   5  11        172.95        164.76        10.74 o                         
   3   5  11         57.85         56.71         7.00 o                         
  -3   6  11         10.31         11.44         2.80 o                         
  -2   6  11          1.92          0.70         0.93 o                         
  -1   6  11        616.94        638.78        28.36 o                         
   0   6  11          5.51          8.18         4.08 o                         
   1   6  11         26.93         23.57         4.32 o                         
   2   6  11          7.13          6.87         1.89 o                         
  -2  -6  12          9.72         11.95         2.41 o                         
  -1  -6  12         11.58         12.73         2.46 o                         
   0  -6  12          0.55          1.40         1.12 o                         
   1  -6  12         90.85        105.59         6.45 o                         
   2  -6  12          0.02         -0.32         1.06 o                         
   3  -6  12         25.51         29.34         3.69 o                         
  -3  -5  12          6.40         13.07         4.20 o                         
  -2  -5  12          1.83          4.77         2.92 o                         
  -1  -5  12          5.65          9.23         1.87 o                         
   0  -5  12         60.92         63.36         4.79 o                         
   1  -5  12         23.86         29.14         3.31 o                         
   2  -5  12         16.67         19.09         4.90 o                         
   3  -5  12          1.03         -2.10         1.87 o                         
   4  -5  12          2.70          0.70         1.63 o                         
  -4  -4  12         18.73         25.20         5.60 o                         
  -3  -4  12          5.20          2.80         2.10 o                         
  -2  -4  12          1.99          1.83         0.95 o                         
  -1  -4  12          0.70         -0.32         1.17 o                         
   0  -4  12         87.48         96.65         5.48 o                         
   1  -4  12         11.68         11.75         2.07 o                         
   2  -4  12          7.83          7.00         2.80 o                         
   3  -4  12         50.05         54.14         7.23 o                         
   4  -4  12          0.28         -3.50         2.33 o                         
   5  -4  12          3.93          7.00         2.80 o                         
  -5  -3  12          0.14         -2.09         1.40 o                         
  -4  -3  12         12.22         11.44         3.03 o                         
  -3  -3  12          8.30         10.97         3.50 o                         
  -2  -3  12         62.04         57.21         4.19 o                         
  -1  -3  12          0.28          0.13         0.73 o                         
   0  -3  12        183.36        178.13         6.95 o                         
   1  -3  12         13.94         12.91         2.12 o                         
   2  -3  12         67.62         70.95         7.93 o                         
   3  -3  12         65.93         55.78         7.00 o                         
   4  -3  12          8.15          9.10         3.03 o                         
   5  -3  12          2.40          1.17         1.40 o                         
  -5  -2  12         18.87         16.60         2.72 o                         
  -4  -2  12          0.29         -0.78         0.95 o                         
  -3  -2  12         37.41         26.84         4.90 o                         
  -2  -2  12         93.63         85.37         6.65 o                         
  -1  -2  12          8.91          5.13         1.40 o                         
   0  -2  12       1785.90       1793.27        24.74 o                         
   2  -2  12         59.35         57.88         4.90 o                         
   3  -2  12          2.43          3.03         1.40 o                         
   4  -2  12         16.43         19.14         3.50 o                         
   5  -2  12         26.19         32.21         5.13 o                         
  -6  -1  12        328.75        412.00        12.13 o                         
  -5  -1  12         30.04         31.57         2.60 o                         
  -4  -1  12        134.89        117.78         4.70 o                         
  -3  -1  12         41.30         30.57         5.37 o                         
  -2  -1  12          0.93         -1.63         1.17 o                         
  -1  -1  12        292.25        270.95         9.10 o                         
   0  -1  12        989.42        951.28         7.60 o                         
   1  -1  12         54.55         11.69        29.87 o                         
   2  -1  12         15.72         14.24         2.57 o                         
   3  -1  12        465.22        411.44        14.94 o                         
   4  -1  12          1.19          0.93         1.17 o                         
   5  -1  12          5.34          2.57         1.87 o                         
  -6   0  12          1.49         -3.15         2.10 o                         
  -5   0  12         25.47         26.87         2.45 o                         
  -4   0  12         48.68         41.38         3.24 o                         
  -3   0  12        268.02        238.15         6.75 o                         
  -2   0  12          0.67          0.18         0.25 o                         
  -1   0  12        142.22        151.51         3.86 o                         
   0   0  12       2316.26       2340.88        13.21 o                         
   1   0  12        304.80        291.96        10.04 o                         
   2   0  12         36.31         35.24         3.97 o                         
   3   0  12         94.50         94.05         7.23 o                         
   4   0  12         41.60         41.54         5.37 o                         
   5   0  12         44.36         40.14         5.83 o                         
  -6   1  12        117.74        136.99         8.87 o                         
  -4   1  12        174.05        150.75         7.71 o                         
  -3   1  12          3.80          3.94         0.74 o                         
  -2   1  12         58.63         53.72         3.19 o                         
  -1   1  12         85.91         76.59         1.99 o                         
   0   1  12        313.41        292.93         7.71 o                         
   1   1  12          4.03          5.62         0.77 o                         
   2   1  12          0.00         -0.62         0.54 o                         
   3   1  12        489.06        403.76        11.14 o                         
   4   1  12          6.33          4.95         1.63 o                         
   5   1  12         15.96         16.92         2.86 o                         
  -6   2  12          2.96          7.23         3.27 o                         
  -5   2  12          6.42          7.47         2.80 o                         
  -4   2  12          0.16          0.23         0.47 o                         
  -3   2  12          0.53         -0.32         0.82 o                         
  -2   2  12         80.23         73.47         3.73 o                         
  -1   2  12          0.06         -0.13         0.74 o                         
   0   2  12       1087.31       1120.92        22.29 o                         
   1   2  12        187.12        186.77        12.02 o                         
   2   2  12          0.69          2.70         0.61 o                         
   3   2  12        102.14        105.54         6.10 o                         
   4   2  12          1.13          1.31         1.06 o                         
   5   2  12         18.67         19.43         3.50 o                         
  -5   3  12         26.57         21.94         4.90 o                         
  -4   3  12         12.76         16.93         4.32 o                         
  -3   3  12         67.91         67.01         3.92 o                         
  -2   3  12         10.67         11.13         1.55 o                         
  -1   3  12         91.13         85.54         4.32 o                         
   0   3  12          1.51          3.73         2.92 o                         
   1   3  12         43.16         40.14         4.67 o                         
   2   3  12         38.22         35.94         4.90 o                         
   3   3  12        216.85        204.08        12.84 o                         
   4   3  12         21.34         23.57         3.36 o                         
  -5   4  12         20.23         18.60         2.68 o                         
  -4   4  12          0.07          2.16         1.87 o                         
  -3   4  12         13.14         10.91         1.98 o                         
  -2   4  12          0.00         -0.54         0.73 o                         
  -1   4  12         44.23         50.18         4.67 o                         
   0   4  12        102.63         95.68         6.77 o                         
   1   4  12          4.39          4.43         1.63 o                         
   2   4  12          2.11          0.70         1.17 o                         
   3   4  12         12.86         10.97         3.27 o                         
   4   4  12          6.45         10.36         2.52 o                         
  -4   5  12         18.25         15.17         2.46 o                         
  -3   5  12         28.02         27.51         3.08 o                         
  -2   5  12         32.47         31.97         3.97 o                         
  -1   5  12        206.52        217.51        10.50 o                         
   0   5  12          9.66         13.07         2.80 o                         
   1   5  12          8.11         10.74         2.57 o                         
   2   5  12         29.31         30.81         4.90 o                         
   3   5  12         33.20         40.14         6.07 o                         
  -2   6  12         90.51         77.01         6.77 o                         
  -1   6  12          2.63          0.23         0.93 o                         
   0   6  12         95.83        105.25         8.40 o                         
   1   6  12         25.87         22.64         4.20 o                         
   0  -6  13         28.88         37.24         4.06 o                         
   1  -6  13        306.46        334.05        15.87 o                         
  -3  -5  13          0.60          6.53         3.03 o                         
  -2  -5  13         86.25        104.03         6.55 o                         
  -1  -5  13          2.10          3.53         1.38 o                         
   0  -5  13         42.88         47.57         4.27 o                         
   1  -5  13         55.87         55.28         5.48 o                         
   2  -5  13         28.41         27.88         4.20 o                         
   3  -5  13         33.97         34.54         6.30 o                         
  -4  -4  13          4.46          3.27         2.33 o                         
  -3  -4  13         53.01         59.28         8.17 o                         
  -2  -4  13        179.68        182.19         8.16 o                         
  -1  -4  13          1.93          0.62         2.33 o                         
   0  -4  13         52.94         60.89         4.48 o                         
   1  -4  13       1143.13       1248.62        66.28 o                         
   2  -4  13         84.34         91.02         9.57 o                         
   3  -4  13        142.76        140.03        11.90 o                         
   4  -4  13          5.27          4.67         2.57 o                         
  -4  -3  13          3.79          2.90         3.03 o                         
  -3  -3  13         35.01         26.84         5.37 o                         
  -2  -3  13          0.07         -1.01         0.83 o                         
  -1  -3  13         41.34         33.12         3.24 o                         
   0  -3  13        140.55        137.95         6.35 o                         
   1  -3  13        221.47        220.65         8.37 o                         
   2  -3  13          3.75          2.80         2.33 o                         
   3  -3  13          0.60         -1.63         1.87 o                         
   4  -3  13        236.84        222.88        14.70 o                         
   5  -3  13         19.23         16.80         4.43 o                         
  -5  -2  13          7.36          6.33         1.98 o                         
  -4  -2  13          7.83          3.66         3.38 o                         
  -3  -2  13        118.50        120.66        10.50 o                         
  -2  -2  13        264.35        243.77         8.50 o                         
  -1  -2  13         19.04         17.27         2.57 o                         
   0  -2  13         13.57         13.07         2.33 o                         
   2  -2  13         43.13         35.94         3.97 o                         
   3  -2  13         62.93         72.11         6.30 o                         
   4  -2  13         51.89         54.38         6.30 o                         
   5  -2  13         12.83         14.00         3.50 o                         
  -5  -1  13         58.60         61.71         5.44 o                         
  -4  -1  13          2.39          3.23         1.34 o                         
  -3  -1  13          1.20          2.10         1.63 o                         
  -2  -1  13         21.81         24.70         2.54 o                         
  -1  -1  13        163.71        153.33         7.23 o                         
   0  -1  13          8.30          7.44         1.28 o                         
   1  -1  13          4.73          3.73         1.17 o                         
   2  -1  13          7.61          4.90         1.63 o                         
   3  -1  13          0.37          1.17         0.93 o                         
   4  -1  13         99.10         83.08         7.70 o                         
   5  -1  13         32.76         31.27         5.13 o                         
  -5   0  13         18.06         18.57         2.92 o                         
  -4   0  13         20.32         12.60         3.50 o                         
  -3   0  13         67.15         60.21         7.47 o                         
  -2   0  13          6.74          7.58         1.44 o                         
  -1   0  13          3.28          3.11         0.67 o                         
   0   0  13        422.91        423.16         7.07 o                         
   1   0  13        450.92        464.42        13.30 o                         
   2   0  13          9.03          7.00         2.10 o                         
   3   0  13          8.02          6.77         2.33 o                         
   4   0  13         58.33         56.01         6.53 o                         
   5   0  13          9.84         12.14         3.27 o                         
  -4   1  13         13.90          4.90         2.57 o                         
  -3   1  13        135.98        121.24         6.55 o                         
  -2   1  13         57.42         61.21         2.37 o                         
  -1   1  13          0.16          0.43         0.39 o                         
   0   1  13        131.50        131.64         2.97 o                         
   1   1  13          1.71          2.07         0.50 o                         
   2   1  13          0.47          0.65         0.84 o                         
   3   1  13         25.43         19.99         2.62 o                         
   4   1  13          5.90          4.05         1.40 o                         
   5   1  13         31.29         35.01         5.60 o                         
  -5   2  13         88.84         89.85         9.10 o                         
  -4   2  13          5.48          8.40         2.80 o                         
  -3   2  13         57.50         46.11         2.97 o                         
  -2   2  13          5.58          6.12         3.15 o                         
  -1   2  13        122.37        122.98         3.49 o                         
   0   2  13        224.85        243.19         4.95 o                         
   1   2  13          0.00         -0.35         0.66 o                         
   2   2  13          1.87          0.32         0.93 o                         
   3   2  13          0.21          1.05         1.05 o                         
   4   2  13         22.16         20.57         3.50 o                         
  -5   3  13          1.91         -0.47         1.40 o                         
  -4   3  13         74.46         70.25         8.17 o                         
  -3   3  13          0.11         -0.62         0.63 o                         
  -2   3  13          2.65          2.94         1.06 o                         
  -1   3  13         51.87         50.98         3.52 o                         
   0   3  13         46.90         52.65         3.55 o                         
   1   3  13          6.21          7.23         1.38 o                         
   2   3  13         39.55         41.26         3.88 o                         
   3   3  13         11.63          8.40         1.98 o                         
   4   3  13          0.34          0.34         1.98 o                         
  -4   4  13         35.40         36.07         3.39 o                         
  -3   4  13         20.28         24.36         4.08 o                         
  -2   4  13         41.10         39.26         3.36 o                         
  -1   4  13         30.65         24.97         2.62 o                         
   0   4  13          9.91         14.47         2.80 o                         
   1   4  13         49.63         39.91         5.13 o                         
   2   4  13         34.72         48.31         6.07 o                         
   3   4  13          1.83          0.00         1.87 o                         
  -3   5  13         11.24          8.34         1.68 o                         
  -2   5  13          9.61          9.15         1.87 o                         
  -1   5  13         95.06         98.95         7.47 o                         
   0   5  13          3.62          3.73         1.63 o                         
   1   5  13          0.63         -3.15         2.10 o                         
   2   5  13          5.06          2.80         2.10 o                         
  -1  -5  14         46.49         54.38         4.75 o                         
   0  -5  14         36.49         44.78         4.26 o                         
   1  -5  14        106.30        112.62         6.89 o                         
   2  -5  14        109.42        129.42         7.51 o                         
  -3  -4  14         58.88         50.64         7.93 o                         
  -2  -4  14         10.25          7.42         1.98 o                         
  -1  -4  14          6.04          5.52         1.73 o                         
   0  -4  14          9.67          6.61         1.63 o                         
   1  -4  14        186.55        220.20        16.57 o                         
   2  -4  14         75.17         87.56        11.79 o                         
   3  -4  14          5.76          3.50         2.33 o                         
  -4  -3  14          0.03         -4.20         2.80 o                         
  -3  -3  14         25.66         15.64         4.20 o                         
  -2  -3  14         62.11         57.71         4.60 o                         
  -1  -3  14          3.39          6.01         1.44 o                         
   0  -3  14          6.36          3.03         2.10 o                         
   1  -3  14         60.13         61.69         4.53 o                         
   2  -3  14         16.14         16.57         4.20 o                         
   3  -3  14          3.84         -1.40         1.63 o                         
   4  -3  14         58.74         52.98         7.47 o                         
  -4  -2  14         71.66         73.44         6.08 o                         
  -3  -2  14         32.51         35.22         4.55 o                         
  -2  -2  14         17.24         14.10         2.12 o                         
  -1  -2  14          3.18          1.17         0.93 o                         
   0  -2  14         51.70         53.21         4.67 o                         
   1  -2  14        543.30        590.68        16.34 o                         
   2  -2  14          4.92          2.33         1.17 o                         
   3  -2  14          4.14          2.57         1.40 o                         
   4  -2  14          2.13          3.73         1.63 o                         
  -5  -1  14          2.27          4.97         1.89 o                         
  -4  -1  14         51.78         46.89         4.68 o                         
  -3  -1  14         94.75         81.92         9.10 o                         
  -2  -1  14         49.85         52.25         4.55 o                         
  -1  -1  14        145.80        148.19         7.47 o                         
   0  -1  14         18.62         15.64         2.57 o                         
   1  -1  14        168.57        165.46         7.47 o                         
   2  -1  14         17.13         16.80         3.03 o                         
   3  -1  14          0.00         -0.70         0.93 o                         
   4  -1  14        115.25        101.05         8.63 o                         
  -5   0  14          0.18          1.17         1.63 o                         
  -4   0  14         50.61         51.81         7.47 o                         
  -3   0  14         63.70         56.94         7.47 o                         
  -2   0  14          1.02          1.09         0.63 o                         
  -1   0  14          5.69          4.86         1.20 o                         
   0   0  14        211.54        217.82         5.21 o                         
   1   0  14         17.04         18.67         2.29 o                         
   2   0  14         94.84         94.98         7.00 o                         
   3   0  14         41.16         54.84         6.07 o                         
   4   0  14          3.07          4.90         2.33 o                         
  -4   1  14         14.15         13.30         3.73 o                         
  -3   1  14         31.15         24.77         3.14 o                         
  -2   1  14         20.29         22.05         1.89 o                         
  -1   1  14         17.27         15.42         1.23 o                         
   0   1  14         86.67         96.36         3.04 o                         
   1   1  14          0.09         -0.93         0.62 o                         
   2   1  14          3.25          1.67         0.71 o                         
   3   1  14          0.01         -0.45         2.22 o                         
   4   1  14         38.17         31.04         5.13 o                         
  -5   2  14          0.95          3.03         1.87 o                         
  -4   2  14          2.19          2.57         1.87 o                         
  -3   2  14        157.63        147.26        10.27 o                         
  -2   2  14        123.45        121.57         5.09 o                         
  -1   2  14        144.25        149.57         5.75 o                         
   0   2  14          0.16          2.05         0.82 o                         
   1   2  14         24.46         20.51         2.39 o                         
   2   2  14          7.45          4.78         1.32 o                         
   3   2  14         54.71         74.41         5.27 o                         
   4   2  14          0.18         -1.93         1.29 o                         
  -4   3  14          1.35          6.53         2.57 o                         
  -3   3  14         58.05         54.84         6.77 o                         
  -2   3  14          0.51          1.96         0.95 o                         
  -1   3  14         60.87         58.98         3.85 o                         
   0   3  14         19.02         16.77         2.13 o                         
   1   3  14          3.43          3.50         1.63 o                         
   2   3  14          3.76          5.37         1.49 o                         
   3   3  14          2.92          4.89         1.40 o                         
  -4   4  14         17.63         22.64         5.13 o                         
  -3   4  14         63.12         67.28         4.48 o                         
  -2   4  14          4.42          3.69         1.17 o                         
  -1   4  14          0.02          0.12         1.28 o                         
   0   4  14          4.26          4.59         1.16 o                         
   1   4  14         82.25         92.65         7.93 o                         
   2   4  14         23.58         25.67         4.67 o                         
  -2   5  14          4.64          3.87         1.23 o                         
  -1   5  14          5.74          4.67         1.32 o                         
   0   5  14          1.86          3.03         1.63 o                         
  -2  -4  15          1.45          2.86         4.78 o                         
  -1  -4  15         86.96         98.49         6.30 o                         
   0  -4  15          6.91         11.58         2.19 o                         
   1  -4  15         74.08         88.73        10.74 o                         
   2  -4  15        264.12        331.73        35.24 o                         
  -3  -3  15         22.17         18.90         4.67 o                         
  -2  -3  15         32.17         31.20         3.53 o                         
  -1  -3  15         31.18         23.80         2.93 o                         
   0  -3  15         10.29         15.33         2.80 o                         
   1  -3  15         33.84         45.18         4.14 o                         
   2  -3  15         21.22         25.44         5.60 o                         
   3  -3  15          8.60          8.17         3.50 o                         
  -4  -2  15          3.02          4.87         1.85 o                         
  -3  -2  15         33.15         30.33         4.32 o                         
  -2  -2  15         24.39         25.29         3.08 o                         
  -1  -2  15          1.68          0.23         0.93 o                         
   0  -2  15         40.20         42.47         4.43 o                         
   1  -2  15          0.23          3.50         1.87 o                         
  -4  -1  15          1.56          2.59         1.40 o                         
  -3  -1  15          1.53         -0.70         1.63 o                         
  -2  -1  15          7.83          9.19         1.77 o                         
  -1  -1  15        105.33        109.69         6.77 o                         
   0  -1  15          0.21          0.47         1.17 o                         
   1  -1  15        144.29        144.93         7.93 o                         
   3  -1  15          0.04          0.23         0.93 o                         
   4  -1  15          4.88          7.00         2.33 o                         
  -4   0  15         21.99         18.44         4.67 o                         
  -3   0  15         29.63         22.40         4.90 o                         
  -2   0  15         53.19         59.60         4.10 o                         
  -1   0  15         23.34         20.35         2.37 o                         
   0   0  15        185.99        204.41         7.12 o                         
   1   0  15        136.67        147.96        10.27 o                         
   2   0  15          7.47          7.11         1.56 o                         
   3   0  15         14.98         14.94         3.27 o                         
   4   0  15         33.69         45.04         6.07 o                         
  -3   1  15         11.46          9.80         3.50 o                         
  -2   1  15         57.13         49.94         7.00 o                         
  -1   1  15         24.20         25.85         2.02 o                         
   0   1  15         13.80         10.92         1.55 o                         
   1   1  15          4.14          3.43         1.06 o                         
   2   1  15         14.68         13.54         2.80 o                         
   3   1  15          8.19          9.10         2.57 o                         
  -4   2  15          5.83          9.10         2.80 o                         
  -3   2  15          0.72          0.70         1.17 o                         
  -2   2  15         58.13         64.18         6.53 o                         
  -1   2  15         46.18         42.47         4.90 o                         
   0   2  15          3.03          5.37         1.87 o                         
   1   2  15         10.43          7.00         2.10 o                         
   2   2  15         67.71         62.31         6.53 o                         
   3   2  15          1.60          0.47         1.40 o                         
  -3   3  15         77.26         79.35         8.17 o                         
  -2   3  15          0.63         -2.10         1.63 o                         
  -1   3  15         43.64         40.37         3.36 o                         
   0   3  15         28.49         29.64         4.20 o                         
   1   3  15         18.05         16.34         3.50 o                         
   2   3  15          1.41          4.20         1.87 o                         
  -2   4  15        156.33        164.52         7.01 o                         
  -1   4  15          3.05          1.71         3.15 o                         
   0   4  15         53.48         63.95         6.53 o                         
   1   4  15         39.43         45.51         5.83 o                         
  -2  -3  16          7.86          9.06         2.02 o                         
  -1  -3  16         94.24         91.49         5.83 o                         
   0  -3  16          1.00          2.68         1.38 o                         
   1  -3  16         23.51         21.96         3.02 o                         
   2  -3  16         34.96         35.45         7.00 o                         
  -3  -2  16          0.28          0.89         0.95 o                         
  -2  -2  16          2.57          4.59         1.46 o                         
  -1  -2  16         49.34         45.74         4.90 o                         
   0  -2  16          1.78          1.87         1.40 o                         
   1  -2  16         17.61         25.67         3.73 o                         
  -3  -1  16          0.04          3.03         2.33 o                         
  -2  -1  16         25.59         32.63         3.41 o                         
  -1  -1  16         41.41         37.90         3.57 o                         
   0  -1  16          4.03          3.73         1.63 o                         
   1  -1  16          0.02          2.80         1.40 o                         
  -3   0  16        112.71        144.46        12.60 o                         
  -2   0  16         46.53         46.25         3.88 o                         
  -1   0  16        106.75        119.94         5.76 o                         
   0   0  16         39.71         37.94         3.24 o                         
   1   0  16          2.33          1.52         0.99 o                         
  -3   1  16          1.70          1.87         2.10 o                         
  -2   1  16          6.86         13.54         3.73 o                         
  -1   1  16         10.16          8.17         3.27 o                         
   0   1  16          0.33         -0.93         1.40 o                         
   1   1  16         41.40         44.98         3.27 o                         
   2   1  16         75.96         64.65         6.30 o                         
   3   1  16         92.39        119.49         9.57 o                         
  -3   2  16        188.32        210.04        12.60 o                         
  -2   2  16         82.07         82.15         7.47 o                         
  -1   2  16         71.10         74.45         6.53 o                         
   1   2  16         39.57         49.94         5.60 o                         
   2   2  16         37.21         56.94         6.53 o                         
  -2   3  16          0.19          0.23         0.93 o                         
  -1   3  16         49.48         40.84         5.13 o                         
   0   3  16         51.16         67.21         6.30 o                         
   1   3  16         31.47         46.21         5.83 o                         
  -1  -2  17         52.02         50.88         5.37 o                         
   0  -2  17         80.50         96.38         7.23 o                         
   1  -2  17         25.31         25.67         3.73 o                         
  -2  -1  17         26.27         26.31         3.24 o                         
  -1  -1  17          0.33          1.17         0.90 o                         
   0  -1  17          1.74          1.51         0.99 o                         
   1  -1  17          3.76          3.97         1.63 o                         
  -2   0  17         81.40        112.95        11.20 o                         
  -1   0  17         50.55         59.28         7.93 o                         
   0   0  17          6.88          7.24         1.55 o                         
   1   0  17         49.71         60.45         4.67 o                         
  -2   1  17        232.48        248.55        16.10 o                         
  -1   1  17          5.71         10.04         3.27 o                         
   0   1  17         21.88         14.70         3.73 o                         
                                                                                
